# Supplementary material for: Exploring radiation resistance-related genes in pancreatic cancer and their impact on patient prognosis and treatment
Source: Front Immunol. 2025 Mar 3;16:1524798. doi: 10.3389/fimmu.2025.1524798 (PMC11914796; doi:10.3389/fimmu.2025.1524798)
Supplement: Supplementary Table 1 — Differential expression of GSE179351 gene before and after radiotherapy. [file Table1.xlsx]

## Sheet: Sheet1
Differential expression of GSE179351 gene before and after radiotherapy
Symbol	log2FoldChange	pvalue
A1CF	-2.60378	0.0303483
AADAC	-1.28331	0.039553
ABAT	-1.95431	0.0493753
ABCA13	1.68092	0.0247707
ABCA8	-2.28156	0.0224967
ABCB1	-2.40807	0.00697552
ABCB4	-2.03461	0.0222546
ABCC5	1.1274	0.0031326
ABCC6P1	-2.49834	0.021623
ABCG8	-2.37449	0.0383854
ABHD14A-ACY1	-1.22527	0.00535807
ABHD14B	-1.50673	0.00120537
ABTB3	-2.44792	0.0238648
ACAA2	-1.67441	0.0264707
ACADS	-1.6588	0.013218
ACAT1	-2.48862	0.00417833
ACOT13	-1.16633	0.0162556
ACOX1	-1.18751	0.0346085
ACSM3	-2.01973	0.00405667
ACSS2	-1.27164	0.0133091
ACY1	-1.17621	0.0101253
ADAM12	1.96396	0.00220349
ADAMDEC1	1.81772	0.0348736
ADAMTS12	2.04594	0.0001474
ADAMTS16	2.66196	0.00338006
ADAMTS2	1.97176	0.001036
ADAMTSL3	-2.66801	0.0070784
ADAP2	1.40926	0.00690361
ADGRE2	1.00196	0.0273497
ADGRG6	-1.20549	0.0188377
ADH1A	-3.0499	0.00706749
ADH1C	-3.69542	0.00435522
ADSS1	-1.80229	0.0318259
AGMAT	-1.64193	0.0357089
AGXT2	-3.27571	0.0366152
AJUBA	-1.23344	0.00023086
AKR1C1	-1.58704	0.0224478
AKR1C2	-1.37629	0.0237008
AKR1C3	-1.64257	0.00024586
AKR7A3	-1.26465	0.0483178
AKT2	1.33956	0.0216033
ALDH1B1	-1.25256	0.048003
ALDH1L2	1.92585	4.935e-05
ALDH2	-2.00304	0.0166784
ALDH4A1	-1.92654	0.037058
ALDH5A1	-2.46804	0.00025282
ALDH8A1	-2.60657	0.0218492
ALDH9A1	-1.30388	0.00541203
ALDOC	-1.25005	0.0143697
AMACR	-1.5716	0.00551358
AMDHD2	1.02895	0.036667
AMIGO3	1.27086	0.0251493
AMPH	2.37665	0.00668557
AMZ1	1.08065	0.0246626
ANGPTL2	1.09612	0.011714
ANK1	-2.1402	0.0270653
ANKRD18B	-2.01513	0.0250949
ANKRD46	-1.14964	0.0110041
ANKS4B	-2.55865	0.00589324
ANO4	1.45405	0.00053795
ANOS1	1.22108	0.0265488
ANXA10	-1.86155	0.0372078
ANXA13	-2.41626	0.0332122
ANXA2R-AS1	1.20306	0.0227964
ANXA8	-3.4006	0.00197805
ANXA8L1	-3.25301	0.00493733
APBA2	1.68349	0.0232402
APCS	-3.3822	0.00309324
APLNR	-1.39281	0.0406446
APOC1P1	-2.59715	0.0319304
APOD	-3.20355	0.00430518
APOM	-1.5873	0.00378486
APOO	-1.16296	0.0347449
AQP3	-4.50323	3.09e-06
AQP7	-2.13131	0.0180682
AQP7P1	1.85042	0.0312721
AR	-2.54951	0.0344539
ARHGAP27P1-BPTFP1-KPNA2P3	1.00847	0.0323627
ARL14	1.62488	0.0276494
ARL4D	-2.59323	0.00951876
ARSL	-1.92833	0.0114686
ASRGL1	1.70491	0.0186555
ASS1	-2.56499	0.00315625
ATP5F1B	-1.14689	0.00508043
ATP5F1D	-1.3398	0.0205247
ATP5MF	-1.04372	0.046797
ATP5MJ	-1.29889	0.0381423
ATP5MK	-1.08118	0.0244358
ATP5PF	-1.26804	0.0378678
ATP5PO	-1.24559	0.0284454
ATP8B2	1.35171	0.0230821
AVIL	1.36938	0.014074
AVPR1A	-2.08402	0.0486255
B4GALNT1	1.71057	0.0124254
B4GAT1	-1.22415	0.0220145
BACH1-IT2	1.29112	0.0410984
BCAT1	1.35262	0.0263297
BEAN1	1.34597	0.023945
BIRC3	1.14339	0.0474178
BMP2	1.35803	0.0298657
BMP8A	1.46715	0.00320775
BMS1P14	1.95617	0.0138896
BMS1P23	1.23044	0.0246123
BNC2	1.80524	0.0146789
BOC	1.53273	0.0097965
BRSK1	2.01802	0.00023206
BTG3	1.02226	0.0135496
BTK	1.31617	0.0199807
C17orf113	-1.34423	0.013357
C1orf115	-1.64532	0.0310028
C1orf21	-1.0074	0.0179899
C1QTNF3-AMACR	-1.25304	0.0192725
C20orf96	1.05577	0.0376598
C3	-2.6054	0.00261921
C3orf20	1.14699	0.0249355
C3P1	-3.47671	0.0284976
C4A	-2.22236	0.0251102
C4B	-2.22142	0.0234887
C4BPA	-3.05568	0.00621037
C5	-2.61917	0.0128159
C8A	-3.32095	0.0366599
C8B	-3.14682	0.00815672
C9	-3.90102	0.0182884
CA12	-2.17772	0.0132282
CA5A	-2.72728	0.0470836
CA8	2.19626	0.0290128
CACNA2D1	1.14422	0.00924037
CACNB4	2.43921	0.00370583
CALHM5	1.54031	0.00162999
CALHM6	1.64837	0.0360524
CAPNS2	-2.07263	0.00889439
CARMIL2	1.38412	0.0277434
CARMN	1.19684	0.0444792
CAT	-2.09889	0.00346944
CBR1	-1.05015	0.0487556
CCDC102B	1.66069	0.00330963
CCDC136	1.68389	0.00015621
CCDC144A	1.79562	0.0161069
CCDC144CP	1.38018	0.0341469
CCDC200	1.36461	0.00464034
CCDC78	1.22481	0.0382118
CCDC81	1.6394	0.0027649
CCDC89	1.82625	0.0277246
CCER2	1.0743	0.0316873
CCL15-CCL14	-2.20502	0.042432
CCN4	1.63804	0.00044229
CCNE1	2.1175	0.0382039
CD163	1.98569	0.0228001
CD2	1.21664	0.0225012
CD247	1.2846	0.0488078
CD248	1.94496	0.0357512
CD274	1.11847	0.00285595
CD300A	1.13255	0.0103226
CD300LF	1.18227	0.0292949
CD33	1.91794	0.0016623
CD36	-2.16511	0.00613451
CD58	1.11344	0.0495621
CD5L	-3.22465	0.0145088
CD72	2.13258	0.00048778
CD80	1.4588	0.0382633
CD84	1.3071	0.0309749
CDA	-2.37555	0.032468
CDC25B	1.09701	0.0300115
CDCA7	-1.70034	0.0341402
CDH11	1.92448	0.00092859
CDHR2	-2.77331	0.00013176
CEL	-2.71278	0.0105681
CELF2-AS1	1.81286	0.0351972
CELSR2	-1.63248	0.00170547
CEP295	1.06685	0.00276362
CERCAM	1.7228	0.0242944
CES1	-3.19992	0.00891999
CES1P1	-3.60346	0.00084072
CES2	-1.44718	0.0296988
CFAP157	1.40594	0.0153222
CFAP210	1.65713	0.00488151
CFHR3	-3.98387	0.00166967
CFHR4	-4.03064	0.022381
CFI	-2.22001	0.00840979
CGNL1	-1.88871	0.0186651
CGREF1	-2.00576	0.0182002
CHCHD10	-1.45565	0.00113761
CHI3L1	-1.20354	0.0441584
CHKB	1.02393	0.0489659
CHN1	2.30407	8.07e-06
CHPF	1.35038	0.0272042
CHST4	1.77348	0.00286857
CHST9	-1.52494	0.049622
CIITA	1.58673	0.00353717
CITED4	-1.4191	0.0212351
CLCN5	-1.34809	0.0490923
CLDN1	-1.47417	0.00495199
CLDN2	-2.75364	0.00077967
CLEC3B	-2.26241	0.0145867
CLEC7A	1.3695	0.00279846
CLMAT3	1.51863	0.027822
CLMP	1.78957	0.00860011
CLU	-2.41793	0.00928119
CMBL	-2.46896	0.00021491
CNGA1	-1.39549	0.00318949
COL11A1	3.88352	6.978e-05
COL16A1	1.53398	0.0479281
COL1A1	2.48398	0.001519
COL1A2	2.40814	0.00113846
COL24A1	3.38525	1.917e-05
COL3A1	2.31611	0.00091736
COL5A1	1.68286	0.0113204
COL5A2	2.00461	0.0008216
COL5A3	1.5858	0.0488908
COL6A1	1.6318	0.044392
COL6A2	1.85382	0.0219616
COL6A3	1.73518	0.0184607
COLEC10	-3.26374	0.00058207
COLEC12	2.30749	0.0106842
COQ3	-1.34924	0.0210889
COX6A1	-1.17995	0.0193074
COX7A2	-1.00204	0.0372087
COX7B	-1.0619	0.0346771
CP	-2.70826	0.0019435
CPNE7	1.56393	0.0128355
CPXM1	2.84024	0.00429062
CPXM2	-1.69146	0.0318052
CR1	1.21711	0.0454893
CREB3L3	-2.86875	0.00358211
CRHBP	-3.10618	0.0157177
CROT	-1.54132	0.0123135
CRP	-2.66418	0.00120676
CSF2RA	1.5419	0.00706424
CSMD2	2.58407	0.000213
CTHRC1	2.13304	0.00205861
CTLA4	2.33661	0.00689045
CTNS	1.02788	0.0233456
CTNS-AS1	1.46377	0.0177012
CTSK	2.52532	0.00023507
CTXND1	-2.441	0.0215329
CXCL9	1.795	0.0358915
CXCR2	-1.70994	0.0483283
CYP2E1	-3.39909	0.0230085
CYP2T1P	1.89988	0.0101289
CYP2W1	3.02839	0.0020528
CYRIA	1.15263	0.0201509
CYSLTR2	1.14901	0.0487834
DACT1	1.28236	0.0280409
DAPK1-IT1	1.95284	0.023621
DCDC1	-2.14403	0.0396329
DDC	-2.83375	0.00646522
DDIT3	1.00462	0.0475505
DDR2	1.2533	0.024287
DEFB1	-2.01785	0.00372086
DENND2B-AS1	1.25052	0.0352125
DENND2C	-1.25677	0.0469487
DGKI	1.78925	0.00013137
DHCR24	-1.27312	0.0289307
DHDDS-AS1	1.71374	0.0016349
DHODH	-1.83619	0.00596483
DHRS4	-1.2676	0.00917904
DHRS4-AS1	-1.20531	0.0145027
DHRS4L2	-1.14368	0.0328415
DHRS9	-2.09529	0.0334264
DISC1	1.17017	0.0035571
DLD	-1.07794	0.0127484
DMTN	-1.38093	0.0167221
DNAH17	1.25012	0.0418096
DNAH2	1.99112	0.00137805
DNAJB5	1.10135	0.00454818
DNAJC12	-1.3873	0.0288355
DNAJC22	-1.36013	0.0187849
DNLZ	1.15469	0.0442592
DNM3OS	1.34118	0.00838992
DOCK10	1.06087	0.0106716
DOCK11	1.2464	0.0111644
DOCK2	1.34002	0.0065406
DOCK3	1.27136	0.0472779
DOK2	1.26186	0.0341788
DOK3	1.36404	0.00251552
DRP2	1.38333	0.0453759
DSP	-1.33898	0.0135639
DYRK1B	1.61089	0.0119865
DZANK1	1.12584	0.016567
DZIP1	1.36267	0.0436275
EBP	-1.6308	0.00846678
EBPL	-1.26514	0.00873617
ECHS1	-1.20109	0.0387021
EDA2R	1.4693	0.0418663
EDNRA	1.38553	0.0218153
EDRF1-AS1	1.12999	0.0358919
EEF1D	-1.07799	0.0412771
EFHD1	-1.70307	0.0473889
EFNA1	-1.06152	0.0166875
EFS	1.2547	0.0286548
EGR1	-1.2857	0.0339789
EID3	1.73519	0.00748716
EIF2S3B	-1.28071	0.0197966
ELOVL2	-2.85032	0.00369411
EMILIN2	1.26971	0.011596
EMSLR	-2.10587	0.00346139
ENTPD5	-1.59512	0.0300375
EPB41L4B	-1.61487	0.00759922
EPHA1	-1.0598	0.00014716
ERBB3	-1.29602	0.00020943
ERLIN1	-1.0148	0.00365859
ETFRF1	-1.3592	0.00495779
ETS2	-1.84875	0.0007923
F10	-2.27956	0.0423528
F13A1	1.7181	0.0321856
FABP1	-5.9213	0.00011743
FADS1	-1.49339	0.0292321
FADS2	-1.78903	0.01485
FAM167A	-2.10073	0.0347765
FAM171B	2.02111	0.0233027
FAM78B	1.30468	0.0194249
FAM8A1	-1.08342	0.0384054
FAP	2.31761	8.89e-06
FBN1	1.3173	0.0478516
FBP1	-1.84656	0.0142952
FBXW10B	1.78456	0.00784657
FCGR1A	1.41652	0.0124922
FCGR1CP	1.15568	0.0170633
FCGR2A	1.43135	0.00799741
FCGR2C	2.39246	1.513e-05
FCGR3A	1.2162	0.0493667
FCN3	-2.33665	0.0251551
FDX1	-1.33229	0.0259019
FERMT3	1.21654	0.0227693
FGA	-4.30396	0.00029307
FGB	-4.48638	9.277e-05
FGD2	1.8789	0.00856177
FGF1	1.45385	0.010017
FGG	-2.54191	0.00491388
FGL1	-3.74822	0.0017454
FH	-1.39904	0.0141893
FHAD1	1.73705	0.0062084
FHAD1-AS1	1.55103	0.0225668
FIRRE	2.41197	0.00078439
FKBP10	1.28513	0.00688788
FKBP8	-1.03809	0.0257305
FLJ32255	1.48075	0.0434235
FMNL2	1.25721	0.0148502
FOXA1	-1.9498	0.00026508
FOXA2	-1.41193	0.0160399
FOXL1	1.71094	0.0248493
FOXP2	-2.0474	0.0227919
FRY	1.49506	0.0258189
FRY-AS1	1.97927	0.0198485
FYB1	1.17735	0.0251932
FZD3	-2.83326	0.00010817
GAB3	1.23197	0.0299461
GABRP	-3.13547	0.00254798
GABRR2	1.35771	0.045669
GALNT18	-1.10226	0.0156189
GASK1B-AS1	1.36655	0.0213036
GATA4	-1.50176	0.0177062
GATM	-2.30146	0.0233696
GBGT1	1.54352	0.0130925
GBP1P1	1.3481	0.0428655
GBP5	1.66283	0.00627703
GFPT2	1.43678	0.0221916
GGH	-1.90649	0.0285483
GJA1	1.88827	0.0267958
GJB1	-2.34399	0.00480918
GJC1	1.08307	0.0289214
GLCE	-1.05319	0.00077364
GLDC	-2.66023	0.0238063
GLDN	1.67557	0.00188294
GLI2	1.11856	0.041395
GLI3	1.46721	0.0396008
GLRX5	-1.49976	0.00135413
GLT8D2	2.15919	0.00411062
GLUD1	-1.39549	0.0103662
GLUD2	-1.23628	0.0223551
GMDS	-1.21461	0.00020413
GMNN	-1.06876	0.00751692
GNAO1	-2.7524	0.00406434
GNPNAT1	-1.54036	0.00130089
GOT1	-1.48148	0.00447476
GP6	2.54797	0.000946
GP6-AS1	1.31591	0.0470038
GPD1	-2.52421	0.0303339
GPR141	1.21839	0.0151276
GPR146	1.04386	0.041218
GPR173	1.53449	0.0151241
GPR65	1.04969	0.0225782
GRAPL	1.23947	0.0247805
GRAPL-AS1	1.29994	0.0427868
GREB1	1.55347	0.0473918
GREM1	2.15068	0.00211906
GRIK1	1.17107	0.0189146
GRK5-IT1	1.15233	0.0284281
GSK3B-DT	1.60677	0.00674914
GSKIP	-1.08644	0.0220285
GSTZ1	-1.54566	0.00928556
GVINP1	1.13798	0.0341251
H1-4	-1.21682	0.0232075
H19	-5.06563	3.024e-05
H2AJ	-1.60951	0.0223197
H2BC12L	-1.0696	0.0481601
H3P6	-1.08345	0.00677202
H4C5	-1.04089	0.00961582
HABP2	-2.83806	0.00390177
HADH	-1.25855	0.0201757
HADHB	-1.08154	0.0123846
HAMP	-3.83986	0.0242504
HAPLN3	1.01103	0.0459522
HAS2	1.63089	0.0326329
HAVCR2	1.32731	0.0128586
HBA1	-5.56232	0.00015146
HBA2	-5.48995	1.885e-05
HBB	-4.77333	1.209e-05
HES2	-2.17002	0.020953
HHIPL2	1.61927	0.012133
HIF3A	2.26097	0.00656705
HINT2	-1.03749	0.010935
HLA-DMB	1.31472	0.0152714
HLA-DOA	1.02881	0.0459232
HLA-DQA2	1.77626	0.0313316
HLA-DQB2	1.75416	0.0190327
HLA-DRB6	1.53633	0.0390672
HMGB3	-1.62158	0.0173994
HMGCS2	-3.39414	0.0361734
HNF4A	-1.6786	0.029987
HOPX	1.31303	0.028358
HOTS	-2.17062	0.0163124
HOXB2	1.32339	0.0154006
HOXB-AS1	1.64767	0.00296674
HPR	-3.68267	0.00266515
HS3ST2	2.37193	0.00865795
HSD11B2	-1.63961	0.0462387
HSPA7	1.52758	0.0175361
HTRA4	1.82773	0.0088325
HUNK	-1.74625	0.0460018
HYAL1	-1.31341	0.0261476
ID1	-1.39595	0.0162442
IDO1	1.84549	0.0290164
IFFO1	1.85184	0.0205065
IFI27	-1.49046	0.0429307
IFITM1	-1.32044	0.0362567
IFITM2	-1.6008	0.0208303
IFITM3	-1.22003	0.0205354
IGDCC4	2.14095	0.025723
IGFBP1	-2.62542	0.00113421
IL10RA	1.60161	0.0123775
IL12RB1	1.4972	0.0260436
IL12RB2	1.24541	0.0346415
IL21R	1.6303	0.00517915
IL22RA1	-1.38446	0.0389177
IL2RA	2.03967	0.0153555
IL33	-3.03512	0.00036201
INHBE	-3.98601	0.00019843
INSYN2B	1.2711	0.0169483
IRAG1	1.32889	0.0143984
IRF8	1.38242	0.0177402
ISLR	1.59765	0.0170105
ISM1	1.44986	0.0308346
ITGA10	1.85144	0.0169519
ITGA11	1.47288	0.00061132
ITGAE	1.03756	0.0298503
ITGAX	1.22177	0.0316157
ITGB2	1.11624	0.0484994
ITIH1	-2.98194	0.0186426
ITIH2	-3.05235	0.00945249
ITIH3	-2.30856	0.0322591
ITIH4-AS1	-2.37654	0.0393084
ITIH5	-1.71967	0.0353299
KCNAB2	1.08482	0.00667197
KCNB1	-5.75952	4.32e-06
KCNC3	1.45948	0.0312592
KCND2	1.50174	0.0351407
KCNE4	1.98338	0.00555087
KCNH3	-1.03849	0.0183785
KCNJ5	1.29883	0.0123483
KCNK6	1.09622	0.0397785
KCNMA1	1.55635	0.0357086
KCNQ1OT1	1.2629	0.00337373
KCNQ3	-1.43267	0.0197659
KDM8	-1.35101	0.0347902
KHDC4	1.07517	0.030286
KHK	-2.52946	0.00399836
KIAA2012	-1.8169	0.0429164
KIF5A	2.63993	0.00260589
KIF7	1.47361	0.0403705
KIF9-AS1	1.10533	0.0188301
KLHL6	1.68043	0.00423888
KNDC1	-1.47385	0.0454628
KSR2	-2.32044	0.0139943
LACTB2	-1.18486	0.00157258
LAIR1	1.61422	0.00278559
LAMA2	2.16256	0.00044869
LAMP5	2.23379	0.0480709
LAPTM5	1.02132	0.0289427
LBP	-3.86982	3.36e-06
LCP2	1.15885	0.0153859
LDHB	-1.30523	0.0310653
LECT2	-3.16276	0.00741343
LEF1	1.26051	0.00874174
LEF1-AS1	1.32435	0.00895729
LENG8-AS1	1.16278	0.0218741
LGALSL	-1.19001	0.0160706
LGR5	-2.5483	0.0143696
LIFR	-1.44101	0.0446871
LILRA6	1.15476	0.0310864
LILRB1	1.28488	0.00255091
LILRB3	1.30848	0.0211387
LILRB4	1.51652	0.0127081
LINC00261	-3.31955	0.00230263
LINC00662	1.34573	0.0351718
LINC01138	1.07617	0.0250108
LINC01290	1.90228	0.030057
LINC01359	1.61282	0.03894
LINC01772	1.25707	0.0415888
LINC02532	-2.54607	0.0300729
LINC02535	-2.39116	0.00377326
LINC02754	-1.81154	0.0428139
LINC02802	1.49236	0.0440933
LINC02889	1.78483	0.0353126
LINC02984	1.722	0.0326895
LINC02987	1.34501	0.03124
LOC100132077	1.76246	0.0140937
LOC100505985	-3.34046	0.00190631
LOC100507472	-1.54437	0.0215946
LOC100996643	1.78578	0.031955
LOC100996660	1.64923	0.00657683
LOC101448202	2.01588	0.0110298
LOC101927723	1.56318	0.0204112
LOC101927817	1.03995	0.039289
LOC101927864	1.17271	0.0130184
LOC101928007	2.02189	0.0160303
LOC101928188	1.58066	0.0179267
LOC101929240	1.11189	0.0443009
LOC101929532	2.00191	0.00039172
LOC101930129	1.22252	0.0465806
LOC102723324	1.76888	0.0248048
LOC102723409	1.61049	0.0102228
LOC102723985	1.96401	0.041055
LOC102724334	-1.12415	0.0347887
LOC102724580	1.77337	0.0292199
LOC102724584	1.07365	0.0236436
LOC102724852	-2.48554	0.0084971
LOC105369552	1.97656	0.0411045
LOC105369617	2.96779	0.019197
LOC105369632	1.39613	0.0295199
LOC105369782	-1.0903	0.0214518
LOC105369812	2.12355	0.00068471
LOC105369952	-1.46586	0.0128052
LOC105370108	2.91165	0.0222579
LOC105370461	1.26994	0.0157007
LOC105370884	-2.16221	0.00267296
LOC105371481	1.11063	0.00338974
LOC105371874	-3.0844	0.0153477
LOC105372485	-2.12241	0.0475838
LOC105372768	1.11849	0.014111
LOC105373142	2.23817	0.0319019
LOC105373195	1.99522	0.0199593
LOC105373265	1.55242	0.00816298
LOC105373310	2.27125	0.0137673
LOC105373581	-1.54334	0.00642544
LOC105373592	3.17456	0.00027686
LOC105373791	2.4891	0.00102303
LOC105373925	1.21444	0.0181712
LOC105374128	1.22762	0.0306646
LOC105374140	-1.99585	0.0122423
LOC105374164	2.47601	0.00021355
LOC105374181	1.42217	0.0236949
LOC105374216	1.8166	0.0361246
LOC105374584	1.35453	0.0456604
LOC105374746	1.70575	0.0374121
LOC105374838	1.23769	0.0383297
LOC105374985	1.87342	0.0138454
LOC105375060	1.49087	0.0123779
LOC105375169	1.10134	0.0322658
LOC105375513	1.25048	0.0211245
LOC105375692	-3.29432	0.0443266
LOC105375740	-1.51893	0.0394503
LOC105376025	1.70155	0.0333646
LOC105376287	1.36799	0.0245832
LOC105378281	1.60676	0.0479334
LOC105378751	2.23835	0.0179361
LOC105379051	3.29695	0.00129653
LOC105379442	1.77136	0.0330784
LOC107984006	1.88118	0.00850239
LOC107984089	1.13453	0.0146714
LOC107984112	1.34052	0.0296386
LOC107984131	1.4013	0.00359804
LOC107984261	-2.10978	0.0180651
LOC107984360	1.44587	0.0143905
LOC107984658	-1.20512	0.0160543
LOC107984832	2.23003	5.917e-05
LOC107985134	1.2237	0.00868868
LOC107985216	1.55829	0.0196936
LOC107986064	1.64817	0.0498163
LOC107986084	1.94393	0.00092336
LOC107986717	1.18006	0.0439191
LOC107986761	1.68932	0.0322905
LOC107986813	1.73223	0.00142049
LOC107986993	2.0012	0.0240535
LOC107987068	1.84617	0.0251766
LOC107987276	1.04462	0.0341581
LOC112267876	-4.79008	6.199e-05
LOC112267878	1.16291	0.0217786
LOC112268045	1.67475	0.038697
LOC112268047	2.37036	0.00614969
LOC112268100	1.34682	0.0218323
LOC112268127	-2.00061	0.0386828
LOC112268235	1.35934	0.0363863
LOC112268238	1.64078	0.0124377
LOC112268263	1.75211	0.0412759
LOC112268269	1.04597	0.00405909
LOC112268272	1.02847	0.0496665
LOC112268317	-1.23618	0.0375286
LOC112268432	-1.94794	0.0298511
LOC112543491	1.15347	0.0451222
LOC155060	1.49327	0.00956639
LOC202181	1.32405	0.0155945
LOC286297	1.67294	0.0478408
LOC388436	1.51103	0.0264357
LOC613206	1.37898	0.0187058
LOC730101	-2.13514	0.0105481
LOXL3	1.28163	0.00409693
LOXL4	-1.8247	0.0105213
LRCH2	1.33048	0.0487146
LRG1	-3.61053	1e-07
LRRC17	1.05785	0.0272102
LRRC18	1.4766	0.0231458
LSP1P4	1.02992	0.0491591
LY96	1.12912	0.0368125
LYG1	1.249	0.0395121
LYRM4-AS1	-1.50107	0.0118025
LZTS1	1.05284	0.0288533
MAFB	1.48575	0.0124082
MAOA	-2.50681	0.00046624
MAOB	-2.49698	0.00211947
MAP1A	1.88747	0.00067621
MAP3K10	2.43994	0.00284413
MAP3K21	-1.16602	0.0123452
MAP4K1	1.74056	0.0231618
MAP4K2	1.10968	0.00593618
MARCHF3	1.30461	0.0320576
MBNL3	-1.35066	0.016766
ME3	1.34496	0.0265957
ME3-DT	1.22475	0.0318014
MEG3	2.01179	0.00776009
MEG8	2.23431	0.00541333
MEIS3	2.61015	5.872e-05
MERTK	1.35842	0.0457066
METTL7B	-1.60692	0.0317137
MFAP2	1.60341	0.0254564
MFSD2A	-2.20888	0.00551511
MGST1	-2.04613	0.00486709
MIAT	1.49039	0.00347633
MICAL1	1.02433	0.0295151
MIR17HG	-1.02138	0.0365479
MIR34A	2.57027	0.010643
MIR34AHG	1.68314	0.0199643
MIR3606	2.67626	0.00051488
MIR3940	-1.11646	0.023478
MIR4680	-1.78661	0.00432184
MIR612	1.88831	0.0019472
MIR6716	1.69496	0.00998762
MIR675	-4.48827	0.00011666
MISP3	-1.48949	0.0121389
MKNK2	-1.04473	0.0337673
MLLT11	1.43818	0.00950369
MMP11	3.46164	0.00025517
MMP14	1.08932	0.0467037
MMP17	2.29196	0.00011067
MMP19	1.85324	6.576e-05
MMP2	2.29577	0.00403004
MMRN2	-1.30084	0.0424754
MOGAT2	-3.97079	0.0327256
MPC2	-1.16169	0.0105476
MPST	-1.24998	0.00999236
MPV17L	-1.93966	0.00141791
MRC2	1.55698	0.0076988
MROH7	1.65921	0.0190904
MRPL11	-1.00159	0.0033325
MRPL4	-1.06217	0.0317574
MRPS18A	-1.31791	0.0117457
MS4A14	1.94023	0.0002335
MS4A4A	2.26936	0.00338591
MS4A7	1.32125	0.0245962
MSC-AS1	1.31402	0.00447672
MSR1	1.3983	0.0109924
MSRB1	-1.53972	0.00065034
MT1E	-2.11134	0.00831118
MT1G	-3.75986	0.00044021
MT1M	-2.11722	0.00608025
MT2A	-1.65254	0.0486036
MTARC1	-1.72027	0.0334843
MTARC2	-2.15884	0.0139932
MTHFD1	-1.12196	0.0215513
MUC2	-3.13604	0.00651764
MYCL	-1.62668	0.00500633
MYO1G	1.23795	0.00771301
NABP1-OT1	1.51084	0.0177525
NAV2-AS6	-1.1993	0.0311729
NBAT1	1.71735	0.0095003
NBEA	2.0277	0.0162366
NCAM1	-2.07218	0.0372671
NCF4	1.67723	0.0101646
NCK1-DT	1.04399	0.0242088
NCKAP1L	1.30224	0.00954039
NCKAP5L	1.03545	0.0499343
NDRG2	-1.68575	0.0406543
NDUFB11	-1.0313	0.0153917
NDUFB9	-1.15357	0.0113091
NDUFS7	-1.128	0.0407022
NEAT1	1.44776	0.0185438
NECTIN1	-2.12463	0.0145447
NEO1	-1.00303	0.0462512
NEXN-AS1	1.23391	0.0478412
NFATC4	1.55849	0.0311566
NGFR	-2.00155	0.0319576
NHS	1.48005	0.0144516
NLRC4	1.18119	0.00282397
NLRC5	1.1366	0.0395432
NLRP3	2.11108	0.00024569
NOX4	1.0632	0.0309115
NPR3	1.36805	0.0493686
NPTX1	2.26065	0.00361575
NPY4R2	-1.48357	0.0261049
NR4A3	1.05923	0.0275457
NRAP	-3.63013	0.00087914
NTM	1.64739	0.00023795
NUAK2	-1.47561	0.0332127
OIT3	-3.13074	0.00439901
OLFM4	-2.81616	0.0158757
OLFML2B	1.65464	0.00251453
ORM1	-3.88625	0.0014883
ORM2	-4.54145	0.00035199
OSBP2	-1.44768	0.0444001
OSCAR	1.33033	0.0226318
OTUD3	1.08916	0.0245179
P3H1	1.33733	0.00346755
P3H3	2.36926	0.00014621
P4HA3	1.48244	0.0468718
PAIP2B	-2.60812	0.00157733
PAK4	1.38458	0.0134408
PALM3	-1.91178	0.020152
PANK1	-1.98438	0.0200696
PAPPA	1.2156	0.0290183
PAPPA2	-2.16268	0.046607
PARD6G	1.31017	0.00986878
PARP15	1.29949	0.0333572
PARVG	2.26741	0.00196418
PATE3	2.91194	0.0295242
PBLD	-1.90509	0.0291633
PCBD1	-1.23708	0.0075439
PCDH18	1.36874	0.0472921
PCDHGA11	1.11161	0.0117559
PCDHGA5	1.05493	0.0050294
PCDHGA8	1.14343	0.00306628
PCED1B	1.01158	0.0139097
PCK1	-4.5261	0.00016151
PCK2	-1.79003	0.0317924
PCSK6	-1.27184	0.0446081
PCYOX1	-1.0267	0.0300645
PDC-AS1	1.69167	0.0269509
PDCD1LG2	1.4088	0.0160946
PDE1A	1.28737	0.037246
PDE4B	1.26913	0.0359412
PDE4DIPP6	1.11213	0.023483
PDGFRB	1.44662	0.0047418
PDK4	-1.76317	0.0189499
PDLIM1	-1.22854	0.0140074
PDPN	2.53648	0.00019366
PDZK1	-1.57508	0.040583
PDZRN3	2.12367	0.0101447
PEBP1	-1.83866	0.00446202
PEMT	-1.19271	0.0186857
PEX11A	-1.24871	0.0365311
PGAM2	1.12393	0.0357583
PGM5	-1.61498	0.0477202
PGRMC1	-1.29836	0.0350151
PHB1	-1.00589	0.0115485
PHLPP1	-1.17724	0.0398389
PI15	2.06695	0.0264632
PIK3R5	1.84166	0.00616378
PIK3R6	1.6994	0.00201969
PIWIL4	1.84918	0.00896869
PKP1	-3.1217	0.00383649
PLA2G2A	-3.60946	0.00182591
PLBD1	-1.70179	0.0252233
PLD3	1.22773	0.00837178
PLEKHG2	1.14183	0.0432086
PLIN4	-2.1576	0.0205494
PLK3	1.12057	0.0276837
PLLP	-1.39413	0.00405141
PLPBP	-1.15043	0.0103741
PLPP4	2.55932	0.00060731
PLXDC1	1.71404	0.00531996
PLXDC2	1.04669	0.00632529
PLXNA3	1.1023	0.0131459
PLXNC1	1.2571	0.00491654
PNPO	-1.10477	0.0327521
POLN	1.52061	0.0033301
POLQ	1.51171	0.020584
POM121L9P	1.73303	0.0177409
POSTN	2.35604	0.00238394
POU2F2	1.10214	0.00159427
PPARGC1A	-1.75728	0.018629
PPFIA2	2.26984	0.0113486
PPIF	-1.146	0.0112352
PPP1R3B	-1.45056	0.0122599
PQBP1	-1.08731	0.0199187
PRAM1	1.70918	0.0137937
PRDX2	-1.39661	0.00314298
PRDX3	-1.25862	0.0193584
PRICKLE2-AS3	1.21071	0.0210149
PRKAR1B-AS1	2.45383	0.00030947
PRKXP1	-1.97792	0.00726736
PROB1	1.28587	0.0488715
PROS1	-1.59808	0.0256622
PROX1	-2.13334	0.0213614
PRR16	1.37558	0.0304898
PRR7-AS1	1.03498	0.0366946
PRRX1	2.59035	0.00481746
PRXL2A	-1.5663	0.0018724
PSMC4	1.08165	0.0464994
PSME1	-1.23461	0.0142698
PTCSC1	1.39299	0.0277213
PTOV1-AS1	1.04966	0.0493306
PTP4A1	-1.92094	0.00043405
PTPN22	1.09225	0.00779279
PTPN7	1.22099	0.044136
PTPRD	-1.93154	0.0103186
PTRHD1	-1.33211	0.0295507
PXMP2	-1.64146	0.0469064
PYGO1	2.24679	0.00020617
QDPR	-1.59238	0.0290033
RAB3D	-1.21345	0.040088
RAB3IL1	1.51433	0.0451916
RAB6D	-1.12059	0.0364237
RAC2	-1.37826	0.0436088
RASD1	-1.67392	0.0306844
RASGRP4	1.07744	0.0382442
RASSF4	1.39526	0.0420479
RCBTB2	1.07247	0.0270633
RDH10-AS1	1.44365	0.0179817
RDH16	-2.38219	0.0400437
REEP6	-3.00784	0.0002476
RELN	-2.32432	0.00621563
RELT	1.29989	0.00734176
RENBP	2.03601	0.00567743
RFK	-1.21706	0.00489508
RFTN2	1.17047	0.00910677
RHOH	1.28033	0.0174617
RIMBP2	2.75328	0.00438238
RIPK2-DT	1.25521	0.0142384
RIPOR3	1.69362	0.0339319
RNASE4	-2.26218	0.00259927
RND1	-1.40521	0.0223728
RNF166	1.10447	0.0317212
RNF43	-1.78735	0.0292696
RNF5	-1.1512	0.0124905
RNU12	-1.82084	0.0162924
ROR2	2.12314	0.00290235
RPL36AL	-1.2462	0.0190703
RPL9	-1.16398	0.00147627
RPLP0	-1.4976	0.0260207
RPLP0P2	1.94132	0.00412843
RPLP1	-1.30402	0.0425375
RPP25L	-1.04616	0.0172757
RPS10P7	1.34291	0.00788455
RPS17	-1.29919	0.0285758
RPS26	-1.20015	0.0155055
RPS27A	-1.25823	0.0214076
RPS28	-2.53693	0.00057794
RPS3	-1.04108	0.0322035
RPS7	-1.10381	0.0129774
RRM1	-1.58844	0.0167897
RRN3P2	1.50237	0.00344763
RUSC1	1.06863	0.0165264
SAA2-SAA4	-3.35474	0.00075817
SACS	1.02944	0.0081182
SALL1	-3.00655	0.0129932
SAMD4A-AS1	1.38381	0.0397345
SAMD4B	1.57717	0.0106697
SAMSN1	1.36826	0.0207087
SANBR	1.19399	0.00337204
SCARA3	-1.41172	0.0292641
SCARF2	1.73643	0.0397708
SCARNA4	1.95449	0.0194558
SCD5	1.26676	0.0287661
SCG2	2.03584	0.0073166
SCTR	1.81813	0.00634084
SDHAF4	-1.03501	0.0275906
SDHD	-1.09409	0.0169536
SEC14L2	-1.50959	0.0309611
SEC14L4	-2.08216	0.0276597
SEMA3G	1.13595	0.0438651
SEPHS2	-1.4013	0.0106232
SERPINA1	-3.16837	3.715e-05
SERPINA3	-2.74563	0.00013887
SERPINA5	-2.29863	0.00920746
SERPINA6	-2.86006	0.027145
SERPING1	-1.98393	0.00617835
SGIP1	1.74637	0.00067129
SGK2	-1.53151	0.0281897
SH3GL1P1	1.65845	0.0484219
SH3PXD2B	1.11787	0.0154993
SH3RF3	1.2454	0.0209139
SHC3	1.56115	0.0283651
SHOX2	3.01889	0.00143979
SIGLEC1	1.79958	0.00461656
SIGLEC9	1.34479	0.0277832
SIGMAR1	-1.10126	0.00887489
SIRPB2	1.58764	0.00483174
SLA	1.13685	0.0364136
SLAMF1	1.83274	0.0040708
SLAMF8	1.46928	0.0158312
SLC11A1	2.32338	5.57e-06
SLC16A1	-1.35598	0.00868526
SLC1A2	-4.15408	0.00028456
SLC22A15	2.12722	0.00064571
SLC22A7	-3.61742	0.0212954
SLC25A19	1.01393	0.0111901
SLC25A45	1.16716	0.0491415
SLC25A47	-2.9632	0.010902
SLC25A5	-1.26896	0.0152237
SLC25A6	-1.27905	0.0481173
SLC26A2	-1.65282	0.0462792
SLC26A6	1.09169	0.0196731
SLC26A9	1.70572	0.0235135
SLC27A2	-2.9886	0.00101671
SLC27A5	-2.39651	0.0407994
SLC28A3	-1.98475	0.0390829
SLC2A1-DT	1.59676	0.00575711
SLC2A3	1.00545	0.0327708
SLC2A6	1.1074	0.0361197
SLC30A10	-2.82608	0.0259475
SLC31A2	1.0698	0.0137412
SLC34A2	-1.90737	0.0311845
SLC35G2	1.17236	0.0470336
SLC37A4	-1.01498	0.0468525
SLC38A6	1.12966	0.00800572
SLC39A14	-1.47335	0.0186726
SLC4A5	1.17631	0.0429864
SLC51A	-2.12013	0.00958002
SLC6A14	1.79428	0.0435936
SLC7A2	-2.61335	0.00379898
SLCO4C1	-2.68713	0.0105484
SLFN12L	1.65194	0.00036964
SMAD9	-1.34315	0.0395475
SMC5-DT	1.26935	0.0247861
SMCR5	1.14831	0.0458414
SMDT1	-1.14371	0.00280081
SMIM14	-1.23117	0.0428891
SNHG28	1.54056	0.0003604
SNORA1	1.64283	0.019214
SNORA11	1.6824	0.0462314
SNORA33	1.5021	0.0450196
SNORA38	2.04887	0.0187109
SNORA44	1.22889	0.046841
SNORA53	-1.07541	0.0287711
SNORA58B	2.52216	0.00546553
SNORA74A	-1.60541	0.00072611
SNORA80E	1.89938	0.034177
SNRPF	-1.44503	0.0264342
SOCS2	-2.0275	0.00573395
SOD1	-1.63254	0.00097035
SOX7	-2.90256	0.00020756
SP140	1.27455	0.0158194
SPAG17	2.37828	0.00083895
SPARC	1.52926	0.0110525
SPINK1	-2.08379	0.0447943
SPON2	1.33446	0.0277681
SPTSSB	2.50826	0.00542207
SSTR1	-2.58171	0.0051188
ST6GAL1	-2.11847	0.00987364
STAC	1.62868	0.0309432
STARD10	-1.10111	0.016269
STEAP3	-1.66339	0.0035557
STEAP3-AS1	-1.48878	0.0191047
STMN2	2.40948	0.00154353
STOM	-1.0019	0.0457635
STOML2	-1.03879	0.0163208
STRADB	-1.15165	0.00890942
STS	-1.03835	0.0469187
SUGP2	1.77754	0.00631035
SULF1	2.05336	0.00269144
SULT1B1	-2.1044	0.0166071
SULT1C2	2.33015	0.0166316
SULT1C4	1.50187	0.0136669
SUMO4	1.97914	0.00258253
SUOX	-1.13183	0.012627
SWSAP1	-1.12578	0.0101229
SYN1	-1.13861	0.0354833
SYNPO	-1.11945	0.00640984
TAFA2	2.18264	0.00229187
TASL	1.36783	0.03057
TBC1D3F	1.6766	0.0251285
TBX1	1.21876	0.0470517
TBX2	1.17533	0.019169
TCF21	1.18918	0.0449995
TDRD9	1.36331	0.00773123
TENM4	1.39459	0.0369199
TEX14	1.45266	0.0116746
TEX56P	-1.5972	0.0228646
TFAP2E	1.55304	0.0013614
TFEC	1.20694	0.0485752
TFF3	-4.2302	0.00018856
TFPI	-1.31374	0.0183003
TFPI2	-3.80527	7.426e-05
TFR2	-2.83797	0.0268546
THBS2-AS1	1.97826	0.0154856
THEMIS2	1.15348	0.0450886
TIMM13	-1.31799	0.0270645
TLR8	1.10137	0.0448645
TM4SF5	-1.75911	0.0409091
TM7SF2	-1.17118	0.0476978
TMBIM6	-1.07381	0.0227917
TMEM163	1.8536	0.00407707
TMEM169	2.20368	0.00435902
TMEM176A	-2.04415	0.0149004
TMEM198	1.26815	0.00548755
TMEM200A	1.20563	0.0144692
TMEM51-AS2	1.34049	0.0477856
TMEM97	-1.47452	0.00970169
TMPRSS6	-2.4527	0.0148337
TNFAIP8L1	-1.05833	0.0388085
TNFRSF10C	-1.61091	0.0418881
TNFSF8	2.16534	0.00081879
TNN	2.3513	0.00992261
TNNC2	-2.49493	0.0228076
TP53I11	-1.32096	0.00964935
TP53TG1	-1.31462	0.0377798
TPD52L1	-1.86409	0.012257
TPM3P9	1.1996	0.0240167
TPT1	-1.13944	0.0480265
TRIM21	-1.95151	0.00904136
TRIM45	1.48712	0.0172969
TRIM46	2.17195	0.00058819
TRPA1	1.16086	0.00083199
TRPC1	1.32312	0.00325923
TRPM2	2.00724	0.00151568
TRPS1	1.09137	0.0390428
TRPV2	1.55853	0.00276719
TSHZ3	1.29262	0.00861336
TSPAN12	-1.79008	0.00278898
TSPYL2	1.57164	0.0309116
TST	-1.86833	0.00128356
TTN	-1.65507	0.0402181
UAP1L1	1.82563	0.00115945
UBA7	1.0516	0.0214203
UCHL1	2.15761	0.0193128
UGT2A3	-2.30322	0.00160643
UGT2B15	-4.92913	2.26e-06
UGT3A1	-3.60468	0.00862018
UNC5C	1.83814	1.014e-05
USP32P1	2.51276	0.0088501
USP34-DT	1.42296	0.0277252
USP51	1.3313	0.0342412
UXT	-1.09325	0.0139914
VCAN	1.48742	0.0104631
VSIG1	-2.94134	0.0202609
VSIG4	1.95152	0.0177639
VTRNA1-2	1.7157	0.0117394
WBP11	-1.11827	0.0328099
XBP1	-1.25165	0.00167976
XRCC2	1.48598	0.0385114
YEATS2-AS1	1.18547	0.00277665
ZC3H12D	1.98643	0.00896993
ZEB1	1.08877	0.0318438
ZEB2	1.07314	0.0252879
ZFP92	1.40358	0.0436363
ZNF208	1.60444	0.00592626
ZNF219	-1.10624	0.0221361
ZNF300	1.44575	0.0320422
ZNF365	2.95205	2.45e-05
ZNF414	-1.19845	0.0493459
ZNF417	1.40791	0.0260074
ZNF438	1.05373	0.00530129
ZNF587	1.49107	0.0312406
ZNF613	1.29113	0.0330089
ZNF780B	1.74614	0.00737119
