# Supplementary material for: Exploring radiation resistance-related genes in pancreatic cancer and their impact on patient prognosis and treatment
Source: Front Immunol. 2025 Mar 3;16:1524798. doi: 10.3389/fimmu.2025.1524798 (PMC11914796; doi:10.3389/fimmu.2025.1524798)
Supplement: Supplementary Table 2 — Differential expression of GSE179351 gene before and after radiotherapy. [file Table2.xlsx]

## Sheet: Sheet1
Differential expression of GSE179351 gene before and after radiotherapy
Symbol	log2FoldChange	pvalue
A2M	1.77535	1.14e-07
A2M-AS1	1.75458	0.00117
AASS	1.14218	0.0171
AATK	-1.3837	1.61e-05
ABALON	-1.07845	8.27e-08
ABCA10	5.61242	1.63e-11
ABCA6	2.29009	7.19e-05
ABCA8	6.24334	6.02e-16
ABCA9	2.40092	0.000404
ABCC3	-1.50463	3.8e-06
ABCC9	2.81116	0.00134
ABI3BP	1.76518	0.0272
ABL2	1.32169	0.00985
ABO	-1.18362	0.019
ACAT1	1.2509	0.00862
ACE2	-1.87322	0.0139
ACER2	-1.38033	0.0004
ACKR3	1.77236	0.0068
ACOX2	1.73752	0.0419
ACTA2	2.38494	2.7e-05
ACTA2-AS1	2.38494	2.7e-05
ACTG2	2.9047	0.000217
ACTN1	1.02319	6.49e-05
ACVRL1	3.70587	7e-05
ADA2	1.30746	0.0451
ADAM12	2.26608	0.00199
ADAM23	1.89759	0.0445
ADAM8	-1.41088	5.66e-07
ADAMTS1	2.54119	5.94e-05
ADAMTS12	1.86931	0.012
ADAMTS2	1.98151	3.23e-06
ADAMTS3	6.30663	2.63e-15
ADAMTS4	3.54696	0.000171
ADAMTS5	2.37891	0.00457
ADAMTS7	2.23953	0.0278
ADAMTSL1	2.49445	0.0015
ADAMTSL2	1.34378	0.021
ADARB1	1.16052	0.00246
ADGRA2	2.34112	4.16e-08
ADGRB2	3.09998	0.00129
ADGRD1	3.42672	4.14e-06
ADGRE1	-2.25476	0.0304
ADGRE3	-3.9254	1.17e-07
ADGRG3	-1.50853	7.89e-06
ADH1B	2.43052	3.37e-05
ADIPOR1	-1.19247	0.000245
ADTRP	-1.77937	1.73e-05
AEBP1	2.16845	4.22e-05
AGR2	-1.06994	0.0118
AGR3	-1.58742	0.00315
AKAP12	1.80114	0.000873
AKR1B10	-3.69818	4.82e-19
AKR1C2	-1.32007	0.00273
AKR1C3	-1.07818	0.00325
AKT3	1.33763	0.00714
ALDH1B1	1.44293	0.0251
ALDH1L2	2.42094	0.000469
AMOTL1	1.23069	0.000225
AMY2A	-1.787	0.000988
ANGPT2	1.8252	0.0415
ANGPTL1	1.90303	0.0172
ANGPTL2	1.80622	0.00167
ANKRD35	2.15614	0.00288
ANKRD45	2.15698	0.0395
ANO7	-1.54704	0.0132
ANO8	-1.13608	0.0219
ANO9	-1.4187	0.0133
ANPEP	-1.72834	0.00075
ANTXR1	2.53887	5.53e-11
ANXA10	-2.51364	0.000463
ANXA13	-1.83471	0.0316
ANXA6	1.31076	0.0185
AOC3	2.05197	1.88e-05
AOX1	3.47152	3.42e-07
AP1G2	-1.37018	0.0282
AP1M2	-1.05291	3.77e-05
APBB1	1.4173	0.0154
APBB2	1.54525	1.96e-07
APOB	-3.02773	0.0004
APOBEC3A	-4.06938	2.44e-12
APOBR	-1.48447	2.92e-09
APOD	1.68864	0.0342
APOM	2.28217	0.0094
AQP9	-1.78084	0.0327
ARHGAP18	1.6936	0.041
ARHGAP24	2.33144	0.000556
ARHGAP26	-1.06717	1.91e-06
ARHGAP31	1.14766	0.00223
ARHGAP9	-1.42523	0.000168
ARHGEF25	1.73269	0.0206
ARHGEF35	-1.22448	0.00168
ARHGEF38	-1.10767	0.00326
ARL13B	1.02499	0.00934
ARL14	-1.99008	1.92e-07
ARL2	1.44261	0.0241
ARL4C	1.2324	2.51e-05
ARL6IP1	-1.30591	0.000226
ARMCX1	1.19326	0.0213
ARPC4	-1.63391	0.000379
ARRDC1	-1.0191	7.16e-08
ARRDC5	1.86405	0.0253
ARSB	1.51157	0.0335
ARSK	1.25037	0.0106
ARSL	2.28727	0.0151
ASB13	2.85124	0.000718
ASCC2	-1.10346	0.00558
ASPA	1.47966	0.0387
ASPN	2.48542	4.07e-07
ASTN2	1.51722	0.047
ATG16L2	-1.23509	2.01e-06
ATP10A	1.86899	0.00266
ATP10B	-1.62506	0.00423
ATP10D	1.36389	0.00848
ATP4B	-1.95155	0.00961
ATP7B	-1.27283	0.0044
ATP8B2	1.90997	0.000826
AXL	1.42012	0.000107
AZIN2	1.19853	0.00961
B3GNT3	-1.03337	0.000426
B3GNT7	-1.3538	0.012
B3GNT8	-1.47129	0.0185
B4GALNT3	-1.40398	0.000114
BAG2	1.51729	0.00948
BAIAP2L1	-1.67036	0.000891
BAIAP2L2	-1.30105	0.00176
BATF3	2.11641	0.0187
BCAS1	-1.49519	0.00193
BCHE	2.67979	0.00717
BCL2A1	-1.9792	9.34e-08
BCL2L1	-1.09197	4.05e-08
BDNF	1.83204	0.0462
BEX1	2.5877	0.01
BEX3	1.27401	3.71e-08
BGN	2.71353	9e-19
BHMT2	2.65221	0.00129
BIN2	-1.48202	6.75e-05
BLOC1S5-TXNDC5	1.20838	6.19e-09
BMP2	-1.91681	6.58e-05
BMP8A	1.18397	0.00818
BMP8B	1.19723	0.0113
BMPR1A	1.05818	0.0272
BMPR1B	1.32646	0.045
BMS1P20	1.68447	0.00259
BNIP3L	-2.30336	2.26e-18
BOC	2.44592	1.15e-06
BORA	-1.73037	0.00843
BORCS5	-1.28841	0.0124
BORCS8	-1.31023	1.96e-05
BRICD5	-1.39273	0.0419
BTN2A2	1.22964	0.00569
BTNL8	-1.96148	0.0178
C11orf21	-1.2498	0.013
C11orf96	3.3207	0.000136
C15orf39	-1.01819	0.0034
C15orf48	-1.48222	0.000111
C1orf116	-2.66519	0.00276
C1orf216	1.63215	0.0279
C1QA	1.34229	0.0463
C1QB	1.93017	2.77e-05
C1QTNF1	2.48213	0.000459
C1QTNF3	2.89255	0.000562
C1QTNF3-AMACR	2.89255	0.000562
C1QTNF5	2.36578	0.000175
C1QTNF7	2.37493	0.0032
C1R	3.23487	2.76e-17
C1S	2.6535	3.14e-14
C2	1.11605	0.00144
C2orf88	-1.02925	0.0176
C3	2.68922	1.33e-09
C4A	2.2421	2.67e-07
C4B	2.24216	2.65e-07
C6orf132	-1.40667	5.19e-07
C7	3.64709	1.01e-06
CA2	-2.34424	2.83e-06
CA4	-2.21414	5.26e-05
CA5B	2.05624	0.0251
CA5BP1-CA5B	2.05624	0.0251
CAB39L	2.03317	1.12e-07
CACNA1C	1.05974	0.0499
CACNB2	1.91145	0.0358
CADM4	1.50293	0.025
CALD1	2.08603	3.87e-11
CAMSAP3	-1.0131	0.0372
CAP2	1.88363	0.0179
CAPN13	-1.317	0.0147
CAPN5	-1.35291	1.02e-07
CAPN8	-2.08286	9.44e-06
CAPN9	-2.98755	0.00167
CARNS1	-1.59575	0.0415
CASR	-2.20046	0.000338
CASZ1	-1.27424	2.74e-05
CAV1	1.98581	0.00186
CAVIN1	1.6846	1.75e-07
CAVIN3	1.24989	0.0037
CBLC	-1.50772	0.000174
CBX1	1.18096	0.00514
CCDC102B	2.37956	0.00172
CCDC170	1.69336	0.0472
CCDC198	-1.50404	0.00265
CCDC74B	2.14321	0.0197
CCDC80	3.11067	4.88e-09
CCDC85B	1.59503	0.000676
CCDC88C	-1.83198	0.0388
CCL13	2.26927	0.0447
CCL17	2.92904	1.42e-05
CCL18	1.14658	0.0431
CCL19	3.54671	0.000157
CCL2	1.11035	0.0152
CCL3L3	-1.43104	0.0121
CCN1	3.46976	6.72e-07
CCN2	3.89112	4.38e-21
CCN4	3.32859	1.32e-08
CCND2	1.87106	0.000566
CCNF	-1.18864	0.0448
CCPG1	1.18887	0.022
CCR1	-1.19704	0.021
CCR4	1.96786	0.00448
CCRL2	-2.07227	0.000312
CCSER1	-1.02853	0.0439
CD163	1.58928	2.49e-06
CD164	-1.06141	0.0434
CD200	3.04245	3.91e-05
CD209	2.16408	0.0419
CD248	1.86883	0.000377
CD27	2.30911	0.0112
CD276	1.04765	0.00473
CD2AP	-1.3934	9.85e-05
CD302	1.0881	0.024
CD81	1.38882	4.02e-08
CD99L2	1.44467	1.08e-12
CDCA3	-1.91551	0.0339
CDH11	2.23535	8.46e-10
CDH13	2.24743	0.000555
CDH2	1.71044	0.0353
CDHR2	-2.00737	0.00132
CDHR5	-1.33703	0.0016
CDIP1	1.60358	0.016
CDKN2D	-2.12992	0.013
CDO1	2.664	0.000938
CDX2	-1.41758	0.0238
CDYL2	1.2989	0.0467
CEACAM3	-2.17277	7.24e-06
CEACAM4	-2.33142	0.000493
CEACAM5	-2.60241	0.0246
CEACAM6	-1.51475	0.000357
CEBPD	1.69594	1.24e-08
CENPF	-2.06881	0.000223
CENPK	-1.15453	0.0318
CEP112	2.5707	0.000313
CEP128	2.60627	0.00677
CERS4	4.17957	8.09e-07
CFH	1.40596	2.51e-05
CFHR1	1.59466	3.9e-05
CFHR2	1.45466	0.031
CGN	-1.25926	2.8e-05
CGNL1	1.10794	0.0315
CGREF1	1.23541	0.0248
CH25H	2.41963	0.00423
CHGB	3.23129	0.0049
CHMP4C	-1.29299	0.018
CHPF	1.35603	6.16e-08
CHRD	2.3009	0.00345
CHRDL1	4.08886	6.63e-06
CHRDL2	2.48362	0.00321
CHRNA3	2.16974	0.026
CHST2	-1.34521	1.37e-05
CHST3	1.35332	0.0292
CHST4	-1.63697	0.016
CHSY1	1.27611	6.62e-05
CHSY3	1.99245	0.00585
CIITA	1.03797	1.07e-05
CILP	4.13334	1.51e-05
CILP2	3.63734	6.53e-05
CIP2A	-1.65917	0.00724
CKMT1A	-1.23981	0.00309
CKMT1B	-1.22698	0.00342
CKS2	-1.50212	0.0184
CLDN11	2.24073	0.000155
CLDN15	-1.66671	0.00609
CLDN18	-2.26896	0.000418
CLDN2	1.41556	0.0135
CLDN23	-1.74957	7e-06
CLEC11A	1.55125	0.0132
CLIC4	1.579	2.11e-08
CLMP	3.30697	0.000108
CLOCK	-1.71221	0.0111
CMBL	-1.40791	0.00485
CMTM3	1.61406	7.16e-06
CNKSR1	-1.40659	0.00119
CNKSR2	2.10702	0.0419
CNN1	3.13387	3.3e-06
CNN3	2.29346	2.56e-08
CNOT6	-1.96988	0.0235
CNTN1	2.45791	0.00175
CNTN4	2.69692	0.00134
CNTNAP1	1.45008	0.04
COL10A1	2.41894	8.54e-05
COL11A1	2.1364	0.0323
COL12A1	2.26127	8.54e-09
COL14A1	4.04138	1.57e-07
COL15A1	1.41823	0.006
COL16A1	1.44021	2.68e-06
COL18A1	1.26462	1.07e-05
COL1A1	2.79949	6.94e-14
COL1A2	2.78391	1.22e-10
COL21A1	2.4245	0.00453
COL24A1	2.4866	0.0218
COL3A1	2.66015	3.79e-13
COL4A1	2.0966	1.56e-09
COL4A2	1.79242	7.21e-07
COL5A1	2.47711	4.1e-09
COL5A2	2.87562	3.42e-05
COL6A1	2.01709	1.39e-10
COL6A2	2.05558	6.55e-06
COL6A3	2.6158	4.61e-17
COL8A1	2.32186	0.00386
COL8A2	2.98172	0.000245
COL9A2	-1.52764	0.000479
COLEC11	2.94485	0.00431
COMP	2.82865	2.69e-05
COPZ2	2.68707	0.00454
COX6B2	-1.46154	0.036
COX7A1	2.10919	0.00857
CPA1	-2.39568	0.00957
CPE	2.93173	0.00286
CPPED1	-1.2179	1.57e-06
CPQ	1.4989	0.0124
CPXM1	2.8007	4.86e-07
CPXM2	2.07757	0.00317
CR1	-1.28014	0.0341
CRACR2B	-1.64269	0.000528
CRB3	-1.54987	0.016
CREB3L2	1.07947	0.0166
CREM	1.16047	0.0308
CRISPLD2	2.84276	4.69e-18
CRTAP	1.37747	3.11e-07
CRYAB	2.13003	0.0058
CRYBB3	-1.08179	0.00122
CSDC2	1.65497	0.034
CSF1R	1.04837	0.000128
CSF2RB	-1.46256	4.09e-05
CSF3R	-2.95422	2.61e-16
CSRP1	1.52405	1.14e-06
CST9	-2.28219	7.66e-05
CTAGE15	-1.13808	0.0187
CTAGE4	-1.48454	2.65e-05
CTAGE6	-1.10437	0.0221
CTAGE8	-1.44022	2.27e-05
CTAGE9	-1.47032	3.2e-05
CTHRC1	2.93551	2.04e-06
CTIF	1.70744	0.0292
CTLA4	2.16985	0.00196
CTNND1	-1.33849	1.17e-07
CTRL	-1.71364	0.0311
CTSE	-1.88157	1.42e-06
CTSF	1.76114	0.00383
CTSK	2.8395	6.94e-11
CTSS	-1.05571	5.78e-07
CX3CR1	-1.8286	0.0273
CXADR	-1.40598	0.00589
CXADRP2	-1.33915	0.00841
CXCL12	2.97511	6.68e-06
CXCL14	2.12975	0.000411
CXCL8	-1.61626	0.00809
CXCL9	2.26872	0.00417
CXXC4	-2.01406	0.00743
CYBRD1	1.8145	9.85e-09
CYGB	1.76453	0.00179
CYP1B1	2.56906	4.19e-06
CYP2B7P	-1.52569	0.00406
CYP2C18	-2.76403	6.9e-07
CYP2C19	-1.82767	0.000784
CYP2E1	3.45859	0.000114
CYP2S1	-2.09638	2.89e-08
CYP4F11	-1.6826	0.0461
CYP4F12	-1.6348	0.0021
CYP7B1	1.68183	0.0403
CYSTM1	-1.07691	0.00112
CZIB	1.6713	0.00916
DAAM2	2.77359	8.51e-05
DAB2	1.58143	0.000215
DACT1	1.91964	0.00023
DACT3	2.36253	0.00168
DAPK2	-1.46137	2.56e-05
DAPP1	-1.45274	0.0302
DBNDD1	-2.35247	0.00914
DCAF12	-2.60723	9.52e-32
DCN	2.69488	8.78e-09
DDB2	1.59405	0.00201
DDIT4	1.64168	0.00554
DDR2	2.86396	1e-05
DENND2A	1.89805	0.0165
DEPP1	1.98067	0.000107
DERL3	2.92861	4.05e-06
DHRS11	-1.39771	0.00113
DHX34	-1.08997	0.000659
DIP2C	1.29322	0.00769
DIXDC1	1.15872	0.0232
DKK1	-1.80151	0.0109
DKK2	2.04347	0.0383
DKK3	1.81826	1.36e-06
DLC1	1.53744	0.00496
DLG4	1.19522	0.0146
DLGAP5	-1.68554	0.03
DLL1	1.01284	0.0386
DMTN	-1.56128	1.26e-05
DNAH10	1.55059	0.014
DNAJA4	-1.34374	0.0288
DNAJB5	3.06496	0.0001
DNAJC12	2.91295	0.00181
DNAJC18	2.15267	0.000292
DNAJC9	-1.40792	0.0472
DOK3	-1.91025	0.000194
DPEP1	1.54814	0.0295
DPT	2.65054	0.00164
DPYSL3	2.14314	1.1e-06
DQX1	-2.08145	0.00618
DSC2	-1.40378	2.42e-05
DSE	1.70348	0.000132
DTL	-1.41381	0.00694
DTX1	3.17001	1.39e-06
DTX4	-1.18775	7.47e-06
DUSP1	1.12462	0.00199
DUSP5	1.14705	0.0211
DYSF	-1.3624	0.036
DZIP1	2.50916	0.000262
ECH1	2.44634	0.00136
ECM2	2.98839	5.63e-06
EDIL3	2.45202	2.18e-07
EDN1	-1.4538	2.15e-05
EDNRA	2.17234	6.79e-05
EFEMP1	3.10173	1.14e-06
EFEMP2	2.511	1.13e-07
EFHD1	5.09285	2.29e-12
EFHD2	-1.00425	7.21e-08
EGR1	2.86836	1.71e-05
EGR2	3.29393	1.79e-05
EIF2AK4	1.31194	0.00887
EIF2B3	1.21608	0.0319
ELF3	-1.13311	0.000235
ELL2	1.31219	0.0298
ELMO1	1.3995	0.023
ELN	3.00347	9.57e-08
ELOVL7	-1.26235	7.22e-05
EMC1	1.20208	0.0292
EMILIN1	2.7494	5.82e-11
EML1	2.33356	0.0212
EMP1	1.26581	0.000297
ENAH	1.26992	0.00354
ENG	1.0732	0.0151
EPB41	-2.2424	1.26e-13
EPB41L2	2.16665	0.00399
EPB41L3	1.04215	0.0311
EPHA1	-1.08844	0.0239
EPHA3	2.48488	0.00141
EPHB6	-1.03051	0.0163
EPM2A	2.25636	0.00845
EPN3	-1.23157	0.0275
EPPK1	-1.21876	0.00416
EPS8L1	-1.44706	1.38e-05
EPS8L3	-1.58695	6.63e-05
ERBB3	-1.4074	0.000312
ERG	1.69199	0.00367
ERN2	-1.73542	2.18e-05
ERO1A	-1.0434	3.57e-05
ERO1B	1.32292	0.00643
ERRFI1	1.25524	4.82e-05
ESR1	2.10251	0.00237
ESRP1	-1.07231	0.00981
EVA1A	2.68873	0.000494
EVA1B	1.1087	0.0187
EVC	2.03247	0.00828
EVL	1.15156	0.000353
EVPL	-1.39738	0.000488
EXPH5	-1.00614	0.0359
F13A1	1.32241	0.0431
F2R	5.94815	3.73e-13
F2RL1	-1.80752	0.00218
F2RL2	2.17165	0.0259
FA2H	-2.60087	0.0144
FADS1	1.09135	0.0438
FAM111B	-2.195	0.00553
FAM117A	-1.32008	7.03e-05
FAM157B	-1.48622	0.00743
FAM180A	2.95765	0.00156
FAM20C	1.22813	7.78e-05
FAM216A	2.17219	0.0131
FAM83B	-1.8931	1.18e-07
FAM83E	-1.39451	0.000277
FAM83H-AS1	-2.01588	0.0186
FAP	2.17786	6.67e-09
FBLN1	2.72149	1.44e-07
FBLN2	2.45131	0.000352
FBLN5	2.62232	0.000179
FBXL13	-2.79593	0.000818
FBXO17	2.20867	0.000398
FBXO32	1.57722	0.000502
FBXO7	-1.45401	3.68e-08
FCAR	-2.14503	9.23e-05
FCGR3A	-1.99815	2.41e-11
FCGR3B	-1.99743	2.46e-11
FCHSD2	1.50832	0.0484
FCN1	-3.29032	3.45e-10
FDXR	2.54821	0.00216
FECH	-2.61077	1.65e-05
FER1L6	-2.90482	0.000829
FERMT2	5.33718	1.13e-14
FFAR2	-5.01839	8.21e-13
FGD3	-1.28332	0.000591
FGF10	2.82482	0.00335
FGF14	3.0903	2.27e-05
FGF2	1.70894	0.00145
FGF7	2.71341	4.02e-05
FGFBP3	-2.22629	9.73e-10
FGFR1	1.77813	0.0235
FGR	-1.67451	1.76e-06
FHL1	1.79352	0.00205
FIBIN	3.35247	3.21e-05
FILIP1	3.89528	8.5e-07
FILIP1L	1.28687	0.0183
FJX1	2.03603	0.0203
FKBP10	1.94566	6.89e-06
FKBP11	1.2515	5.09e-07
FKBP1A	1.17281	0.0164
FKBP1A-SDCBP2	-1.22607	0.000236
FKBP5	2.46207	1.42e-08
FKBP7	2.31968	0.0257
FLNA	1.32836	1.88e-06
FLNC	2.1157	0.000209
FLRT3	-1.11566	0.0233
FMNL3	1.22055	3.32e-07
FMO2	2.63824	0.000526
FMO3	2.35496	0.00142
FMOD	2.17496	7.96e-05
FN1	2.65644	3.68e-10
FNDC1	2.81387	6.11e-06
FNDC4	2.34307	0.000693
FNTB	1.11657	0.017
FOLH1	-2.4119	0.000809
FOLR2	2.32741	0.000554
FOXA2	-1.26803	0.0316
FOXA3	-1.05509	0.0115
FOXF1	2.31988	0.00713
FOXO4	-1.58938	2.21e-08
FOXQ1	-2.00953	2.52e-08
FPR1	-1.73926	1.01e-05
FPR2	-2.27474	0.000167
FRAT2	-1.32354	0.00311
FREM1	2.66543	0.00107
FRK	-1.37681	8.62e-05
FRMD6	1.75455	0.00795
FSTL1	2.87258	4.9e-06
FSTL3	1.10353	0.00873
FUT2	-1.32587	0.0211
FUT3	-1.39352	0.000136
FUT4	-1.36673	8.72e-07
FUT5	-1.41742	0.0003
FUT6	-1.16159	0.00142
FXYD1	6.41451	7.12e-16
FXYD3	-1.20497	0.0143
FXYD6	3.22186	6.75e-06
FZD1	1.69872	0.00817
G0S2	-1.37384	0.0201
GABRG3	-3.03272	5.81e-06
GADD45A	1.54031	0.000372
GADD45B	1.42897	1.39e-05
GAL3ST4	1.64434	0.0033
GALNT1	1.00669	0.00028
GALNT12	-1.86996	0.00715
GALNT15	6.15766	2.59e-17
GALNT16	2.10554	0.0307
GALNT3	-1.57732	1.05e-11
GALNT4	-1.22839	3.69e-06
GALNT7	-1.07854	0.00256
GAMT	2.12218	0.0198
GAREM2	1.32275	0.0436
GAS2L3	-1.86252	0.0157
GAS6	1.62985	3.19e-08
GAS7	1.51347	7.71e-05
GASK1A	2.33366	0.00514
GATA1	-2.64325	0.00711
GCA	-1.21199	0.000401
GCG	2.4856	0.0275
GCNT4	-1.79589	0.000237
GCOM1	-1.04987	3.54e-06
GDNF	6.19771	7.76e-14
GDPD2	-1.88097	0.0236
GDPD3	-1.37751	0.0418
GEM	2.7079	0.000976
GFPT2	2.77143	0.000137
GGT5	2.5825	0.00093
GHR	2.11978	0.0128
GJB1	-1.13874	0.0139
GJB2	1.19593	0.00211
GJB4	-1.61607	0.0199
GLI1	2.11939	0.016
GLI3	2.45098	0.00146
GLRX5	-1.72725	1.58e-08
GLT8D2	2.2864	0.000567
GMDS	-1.07272	1.71e-05
GMPR	-1.33437	0.000939
GNAO1	2.96445	0.000265
GNLY	-2.96652	3.54e-09
GPA33	-1.75831	0.0369
GPALPP1	1.70313	0.0187
GPAT3	-1.58476	0.0202
GPC3	2.75242	0.000589
GPC6	2.93164	1.15e-05
GPR146	-1.58603	0.0178
GPR155	1.58385	0.0174
GPR161	1.30201	0.0155
GPR183	1.83682	6.06e-05
GPR34	1.71076	0.00236
GPR35	-1.56066	4.81e-07
GPR39	-1.45273	0.00491
GPR63	2.98242	0.000573
GPRASP2	2.65421	0.000822
GPRC5A	-1.02482	0.000242
GPRC5B	-1.51093	0.031
GPSM2	-1.06504	0.0106
GPX2	-1.65279	0.000114
GPX3	1.6698	0.0228
GPX7	3.12626	0.000323
GRAMD2B	1.00211	0.0435
GRB7	-1.92908	0.00334
GREB1	1.83208	0.0386
GREM1	3.16466	6.72e-07
GRID1	2.88675	0.000319
GRM3	-1.77658	0.0345
GRP	2.35707	0.00609
GSDMB	-1.16751	1.17e-05
GSTA4	1.87938	0.0215
GSTM2	2.188	0.000554
GUCY1B1	1.78156	0.00931
GXYLT2	2.4977	3.44e-05
GYPC	-2.01134	3.46e-12
H2AC25	-1.33677	0.0283
H2BC26	-1.28655	0.000216
H3-7	-1.00415	0.0135
H3C1	-1.20767	0.0221
H4C7	-2.33716	3.42e-11
H6PD	1.28248	0.0376
HAAO	1.40379	0.00021
HAND2	3.06044	0.00207
HAND2-AS1	3.06044	0.00207
HAS3	-1.69134	0.0217
HAUS7	1.73257	0.0455
HBA1	-9.47251	6.76e-116
HBA2	-9.49273	2.08e-116
HBG1	-9.29045	1.05e-39
HBG2	-9.29045	1.05e-39
HCAR2	-4.60112	7.33e-13
HCAR3	-4.60112	7.33e-13
HCFC2	1.6021	0.0125
HCK	-1.15149	0.00837
HECTD2	1.63188	5.35e-05
HECW1	2.229	0.0226
HEMGN	-8.57099	1.88e-33
HERPUD1	1.21612	0.00395
HEYL	2.17981	0.00156
HGF	2.24396	0.00424
HHLA2	-1.71991	0.00316
HIC1	2.01947	5.76e-05
HID1	-1.30382	0.00123
HIF1A	1.25295	0.00309
HIF3A	1.84349	0.0106
HIKESHI	1.62762	0.0414
HIP1	1.23274	3.67e-09
HK2	-1.37318	9.38e-06
HKDC1	-1.62437	0.0306
HLA-DMA	1.51017	0.034
HLA-DMB	1.038	3.79e-05
HLA-DOA	2.18312	0.00201
HLA-DQA1	2.22563	0.000904
HLA-DQB1	1.31711	0.0464
HLA-DRA	1.51394	2.99e-08
HLA-DRB1	1.4199	3.01e-06
HLA-DRB5	1.41218	0.000181
HLF	1.84468	0.0429
HLX	1.55758	1.76e-05
HMMR	-1.45239	0.0239
HNF4A	-1.51881	0.0117
HNF4G	-1.52303	0.000267
HNRNPLL	1.04812	6.83e-10
HOOK2	-1.08587	0.00102
HOXB8	-2.35488	0.0215
HOXD8	2.30765	0.0128
HPGD	-2.39235	7.33e-06
HR	-1.11705	0.0338
HS2ST1	1.28119	0.000118
HS3ST3A1	1.32682	0.0242
HS3ST3B1	1.77106	0.0235
HSD11B1	2.69519	0.000193
HSD17B14	1.71542	0.0138
HSD17B2	-1.78266	0.0456
HSF2	1.85199	0.0461
HSPA12A	2.51299	0.0026
HSPA6	-1.12794	5.16e-06
HSPA7	-1.00159	0.000446
HSPB6	2.72324	0.0024
HSPB7	3.95936	3.1e-05
HSPB8	2.12434	0.00181
HTRA3	1.93097	9.8e-07
HYAL3	-1.7424	0.0398
HYCC1	1.27584	0.0434
HYDIN2	1.42935	0.0481
ICAM3	-2.32279	0.00693
ICOS	1.91734	0.0236
ID3	1.54033	0.00513
IFITM3	1.12419	1.32e-08
IGF1	3.62382	5.96e-06
IGF2	2.01282	0.0111
IGF2BP2	-1.26536	0.000301
IGF2BP3	-1.5908	0.00408
IGFBP3	1.77338	0.000704
IGFBP4	1.63307	1.76e-07
IGFBP5	1.90108	2.47e-05
IGFBP6	2.30594	4.43e-07
IGFBP7	2.52586	1.47e-09
IGHA1	4.13963	9.73e-12
IGHA2	3.30586	0.000165
IGHG1	4.67271	3e-12
IGHG4	4.95215	1.45e-07
IGHJ1	1.97096	0.00331
IGHJ4	1.97096	0.00331
IGHJ5	1.97096	0.00331
IGHM	2.5552	0.0026
IGHV1-18	4.55127	9.35e-08
IGHV1-46	5.25495	2.31e-07
IGHV2-5	5.92012	2.42e-08
IGHV3-23	2.96074	6.01e-05
IGHV3-30	2.53297	0.0332
IGHV3-33	1.80995	0.0272
IGHV3-48	4.51043	4.37e-08
IGHV3-74	3.81766	1.48e-05
IGHV4-39	5.27564	6.18e-09
IGHV4-59	4.37524	9.5e-12
IGKV1-16	5.02265	2.15e-07
IGKV1-5	4.95699	7.78e-09
IGKV3-15	3.71503	2.01e-06
IGKV3D-11	5.04117	2.57e-09
IGKV3D-15	3.58928	1.85e-06
IGKV4-1	5.00507	1.22e-05
IGLC2	3.70051	8.5e-09
IGLC3	4.56261	1.26e-13
IGLV1-40	4.74211	2.08e-06
IGLV1-44	6.22611	2e-13
IGLV2-23	3.87559	4.93e-05
IGLV2-8	4.65497	7.59e-07
IGLV3-1	5.5479	4.43e-10
IGLV3-19	4.20132	0.000129
IGLV3-21	4.80202	7.75e-09
IGLV3-25	6.14274	3.56e-09
IGSF21	2.84659	0.00118
IGSF6	-1.03732	0.00207
IGSF9	-2.17464	0.00139
IHH	-2.21512	0.00521
IL10RB	-1.32533	0.00162
IL17RE	-1.24649	0.0133
IL18RAP	-1.60706	0.00272
IL1A	-3.08657	0.00881
IL1B	-1.56774	0.047
IL1R1	1.97543	1.71e-05
IL1R2	-1.28916	0.00481
IL1RN	-1.62538	0.00893
IL21R	1.87411	0.0152
IL6R	-1.17358	4.4e-06
IL6ST	1.2392	7.78e-07
IL7	-1.22733	0.039
INAVA	-1.19094	0.0102
INHBA	2.20826	2.11e-05
INMT	5.97685	1.11e-15
INS-IGF2	2.10532	0.01
INSYN1	1.82202	0.0122
IQCK	-1.87722	0.00545
IRAG1	1.15974	0.00933
IRAG2	-1.51144	0.00982
IRS2	1.27353	0.00057
ISCU	1.38182	5.86e-15
ISLR	4.06457	1.09e-09
ISM1	2.95956	0.000245
ITGA1	1.12217	0.00282
ITGA10	1.77727	0.0394
ITGA11	2.44479	1.05e-05
ITGA2B	-3.87026	3.89e-06
ITGA5	1.83231	0.00609
ITGA8	2.20319	0.033
ITGA9	3.16073	0.000836
ITGAM	-1.06124	0.000179
ITGBL1	3.33367	2.18e-08
ITIH5	1.93479	0.00261
ITK	1.46336	0.0466
ITPR1	1.36946	0.00208
ITPRIP	1.38457	0.000771
IYD	-1.62059	0.0406
JAM3	2.07245	0.000197
JAML	-1.70528	0.03
JCAD	1.24341	0.0223
JCHAIN	3.60071	9.21e-09
JPH2	2.96928	0.00116
JSRP1	2.08817	0.0033
JUP	-1.04174	0.000239
KANK2	1.15752	0.000442
KCND2	2.19096	0.0172
KCNE4	3.37621	3.67e-07
KCNIP2	-1.57362	0.0149
KCNJ15	-1.15966	0.0122
KCNJ3	-1.62398	0.0474
KCNJ8	2.95656	0.00263
KCNK1	-1.49412	2e-05
KCNMA1	1.77591	0.00214
KCNMB1	3.22689	0.00162
KCNT2	2.54245	0.000618
KCTD12	1.26077	0.00356
KDF1	-1.77738	0.00028
KIAA1217	1.04745	1.55e-06
KIAA1522	-1.12854	4.9e-05
KIAA1586	2.08666	0.0126
KIF26B	1.94395	0.000438
KIRREL1	1.90705	0.000147
KLF12	1.08749	0.0125
KLF15	3.00698	0.000711
KLF4	-1.08203	5.1e-06
KLF5	-1.57691	5.81e-10
KLF9	2.35744	2.53e-13
KLHDC1	1.05468	0.0325
KLHL25	-1.14765	0.00894
KLHL29	1.72944	0.0241
KPNA7	-1.97537	0.0129
KRTCAP3	-1.02692	0.0438
LAD1	-1.05635	3.83e-05
LAMA2	2.53876	1.68e-05
LAMA4	1.81621	0.00131
LAMB1	3.24606	2.43e-05
LAMB2	1.00308	7.37e-08
LAMC1	1.18201	2.06e-07
LAMP5	2.20029	0.0152
LARP6	1.60451	0.00733
LATS2	1.2243	0.000464
LAYN	2.64759	0.00622
LBR	-1.07589	0.00123
LCP1	-1.07304	0.0291
LDB2	1.98883	0.00402
LDLR	-1.03369	2.47e-05
LDLRAD4	1.05562	0.00789
LDOC1	2.05254	0.0144
LEF1	1.32039	0.0106
LEPR	1.34383	0.0463
LGALS1	1.89459	8.73e-08
LGALS4	-1.17535	0.000756
LGI4	1.81667	0.029
LHFPL6	1.96616	0.00588
LIFR	2.31672	0.00783
LILRA2	-1.95271	9.74e-09
LILRA6	-1.53649	0.0134
LILRB2	-1.61039	1.99e-05
LILRB3	-1.82232	0.00259
LILRB5	1.66071	0.026
LIMS2	1.42801	0.00787
LINC01279	2.79945	7.52e-06
LIPH	-1.59665	2.59e-05
LIX1L	1.01429	0.00424
LLGL2	-1.23289	1.15e-06
LMCD1	2.37883	5.37e-14
LMO4	-1.17616	5.91e-05
LMO7DN	-1.94463	0.0181
LOC101927825	1.24989	0.0037
LOC101927954	-1.2833	0.000591
LOC102724428	1.81786	1.49e-10
LOC105372815	-1.92022	0.000699
LOC105373244	-1.88097	0.0236
LOC105375914	-1.22733	0.039
LOC107984360	1.47383	0.0346
LOC107986566	-1.31592	0.00456
LOC112267869	1.22952	0.0155
LOC112268238	-1.2921	0.0364
LOC112268447	2.79945	7.52e-06
LOC388572	-1.70241	0.00178
LONRF1	1.67708	0.000165
LONRF2	2.03799	0.0151
LOX	3.78827	3.92e-12
LOXL1	3.10347	1.57e-10
LOXL2	2.00597	6.2e-06
LOXL3	1.14509	0.0383
LPAR1	1.19258	0.0229
LPAR2	-1.33189	0.000694
LPAR5	-1.23733	0.000843
LRCH2	3.35678	0.000117
LRP1	1.69787	1.27e-17
LRP3	2.2179	0.000789
LRRC15	2.23655	0.0128
LRRC17	2.48154	0.00215
LRRC25	-1.10828	0.0295
LRRC32	1.47383	0.0346
LRRC66	-2.10261	0.0183
LSAMP	2.35524	0.000238
LSM11	1.02795	0.0325
LSR	-1.01925	3.01e-05
LST1	-1.27583	0.00219
LTBP1	2.31124	3.8e-08
LTBP2	2.53991	3.73e-09
LTBP3	1.01848	0.00391
LTBP4	1.41483	0.000362
LUM	2.92768	8.91e-12
LY75-CD302	1.0881	0.024
LYL1	-1.37388	0.000379
LYN	-1.68122	0.000133
LYNX1	6.52671	1.32e-13
LYPD6	-1.98967	0.0352
LYPD6B	-2.13076	0.00187
LYST	-1.02376	0.00577
LYVE1	2.932	0.000495
LZTS1	1.71155	0.0364
MACIR	-1.12664	0.0471
MAGEH1	1.71803	0.00682
MAL2	-1.02595	0.0019
MAMLD1	1.52287	0.017
MAN1A1	1.09197	0.00116
MAN1C1	2.38352	0.000804
MAP1A	2.92091	0.000102
MAP3K13	-1.35109	4.77e-06
MAP3K21	-1.13955	0.0248
MAP3K7CL	-1.73712	0.000452
MAP4	1.06673	0.00193
MAPRE3	1.2132	0.0297
MARCHF8	-1.87457	0.0181
MARVELD1	1.61807	3.74e-05
MARVELD3	-1.56652	7.61e-05
MATN3	2.80126	0.00152
MBOAT1	-1.12856	0.000135
MBOAT7	-1.36023	0.00635
MCAM	1.98305	0.00857
MCC	1.40413	0.0321
MCEMP1	-1.85912	0.0319
MDM2	1.32986	3.43e-12
MED25	-1.2349	6.37e-06
MEDAG	5.81424	3.89e-10
MEFV	-3.14999	0.000254
MEIS2	-1.37388	0.0173
MEIS3	1.87695	0.0138
MEOX2	2.06234	0.0181
MERTK	1.39702	0.00334
METTL24	2.60575	0.000427
METTL7A	1.2775	0.00046
MFAP2	2.30482	0.000621
MFAP4	3.19746	3.79e-05
MFAP5	2.74881	5.31e-05
MFGE8	1.75868	3.39e-10
MFRP	2.36578	0.000175
MFSD5	2.00876	0.0455
MGAM	-4.31155	4.17e-11
MGAT4B	-1.01924	5.66e-10
MGP	2.81641	4.15e-07
MID2	2.21345	8.93e-05
MITF	1.29193	0.0292
MKRN1	-2.88458	8e-09
MKRN2OS	-1.92143	0.0287
MLLT11	2.30801	0.00459
MLPH	-1.30193	8.55e-07
MME	-2.1289	1.02e-05
MMP12	-1.68703	0.0118
MMP14	1.07085	2.93e-05
MMP19	2.9749	2.19e-05
MMP2	3.01735	1.59e-16
MMP23A	2.2301	6.47e-06
MMP23B	2.2301	6.47e-06
MNDA	-2.46084	2.08e-13
MOCS1	1.26207	0.0474
MOGAT1	-2.00213	0.0297
MOSPD1	2.25691	0.00749
MOXD1	3.0948	6.17e-05
MPDZ	2.45229	0.0107
MPZL2	-1.06135	1.11e-05
MPZL3	-1.57587	0.000676
MRC1	1.5944	0.00304
MRC2	2.13293	1.99e-08
MRGPRF	1.83756	0.0153
MRO	2.38609	0.0216
MROH1	-1.0668	0.0258
MRPL54	1.22199	0.0386
MS4A4A	5.19796	7.63e-14
MS4A8	-1.851	0.0207
MSC	1.48713	0.0216
MSI1	-1.51304	0.0457
MSMB	-2.49011	0.0106
MSR1	1.41453	0.00518
MSRB3	2.31338	0.000219
MST1R	-1.56683	1.44e-05
MT1E	1.80122	0.0288
MT1M	2.13861	0.00167
MT1X	2.42495	0.0165
MT2A	2.21347	4.19e-12
MTMR11	-1.2227	3.95e-06
MTMR9	1.27866	0.0404
MUC1	-1.17184	0.00205
MUC13	-1.13362	0.0138
MUC3A	-1.28375	0.00761
MUC5AC	-1.59328	0.02
MUC6	1.57001	0.0103
MUCL3	-2.1384	0.00104
MXD1	-1.60525	0.000227
MXI1	-1.52096	1.82e-06
MXRA5	1.30602	0.000353
MXRA7	1.75747	2.32e-05
MXRA8	1.61343	0.00136
MYEOV	-1.43647	0.00759
MYH10	2.04633	1.25e-09
MYH11	4.2336	7.2e-07
MYH14	-1.15772	3.53e-05
MYL4	-2.6407	0.00378
MYL9	2.3264	1.83e-06
MYLK	2.8068	1.2e-05
MYO1A	-2.23146	8.2e-05
MYO1F	-1.45873	0.000697
MYO5B	-1.3453	0.0476
MYRF	-1.1312	0.00345
MYZAP	-1.20724	1.26e-06
MZB1	3.1958	2.49e-05
N4BP3	-1.15568	0.0279
NACAD	1.76819	0.0381
NADK	-1.01075	0.00592
NAP1L1	1.93589	0.0154
NAV3	3.16098	2.78e-05
NBEAL2	-1.02554	1.08e-06
NCF1	-2.65614	2.72e-10
NCF1B	-2.65614	2.72e-10
NCF2	-1.71434	7.04e-10
NCF4	-1.25732	0.000252
NCKAP5L	1.24796	0.0385
NDN	2.57733	0.00211
NECTIN1	-1.43432	0.0352
NEDD4	1.16537	0.0201
NEFH	2.64839	0.00348
NEGR1	3.03921	6.74e-05
NES	1.29244	0.0304
NEXN	2.0832	0.000491
NFAM1	-1.35779	0.000221
NFASC	3.62678	3.43e-05
NFATC4	1.42381	0.00119
NFIC	1.2875	0.016
NFIX	1.26276	7.12e-06
NFKBIA	1.19076	0.0172
NGFR	2.70004	2.33e-05
NGRN	-1.53217	0.00446
NID1	2.45915	0.00121
NKD2	1.40765	0.00939
NLGN2	2.01647	2.08e-07
NLRP12	-2.93221	2.09e-05
NLRP3	1.25593	0.0295
NLRP6	-1.65243	0.026
NNMT	2.35669	1.49e-06
NOTCH3	1.06757	0.00944
NOX4	2.39664	0.00104
NPR3	2.17059	0.000784
NPTX1	4.09598	1.34e-06
NPTX2	3.92228	5.22e-05
NPY4R	-1.66217	0.0492
NQO1	-1.38067	1.89e-05
NR2F1	1.80556	0.00177
NR4A1	1.98646	0.0144
NR4A3	1.93086	0.0164
NREP	1.64958	0.0364
NRG4	-2.05866	0.034
NRGN	-4.12382	1.7e-05
NRP1	1.10871	0.00518
NRP2	1.3638	5.41e-07
NSUN3	-1.32543	0.00759
NTM	2.20834	0.000671
NUAK1	2.11796	0.0219
NXN	1.36193	0.0103
NXPH3	2.19295	0.00509
OASL	-1.07075	0.00822
OCLN	-1.31925	0.0133
OGN	3.1092	6.56e-05
OLFML1	4.28948	8.52e-09
OLFML2A	1.15759	0.0399
OLFML2B	2.00812	0.000223
OLFML3	2.21229	5.33e-06
OMP	-2.1215	0.00133
ONECUT2	-1.98833	1.52e-06
OR52K1	-2.27069	7.11e-11
OR5B17	-2.2203	0.0028
OSBP2	-2.71731	0.000848
OSBPL5	1.00168	0.00102
OSBPL6	1.96745	0.0149
OSBPL7	-1.4889	0.00333
OSR1	3.44347	2.25e-05
OSR2	1.96745	0.00174
OVOL2	-1.29504	0.000141
P2RX5	1.35547	0.0336
P2RY13	-1.8583	0.000288
P2RY2	-1.66517	0.00281
P3H1	1.1853	0.00027
P3H3	2.41778	0.000964
PABPC3	-1.70578	0.012
PALD1	1.48573	0.0141
PALLD	2.14949	1.52e-12
PALM	2.80451	3.08e-05
PALM2AKAP2	1.67277	5.92e-12
PALMD	1.49845	0.012
PAM	1.166	0.000445
PAPPA	1.72565	0.0282
PAQR8	-1.32451	0.00014
PARP4	-1.23465	0.000139
PARVA	1.01039	0.00559
PATJ	-1.0677	0.000342
PCDH18	1.67448	0.00535
PCDHB15	1.93128	0.0326
PCDHGA2	1.31074	5.65e-05
PCDHGA3	1.17333	0.000455
PCDHGA4	1.49317	1.98e-07
PCDHGB4	1.39721	6.47e-06
PCDHGC3	1.24323	1e-05
PCOLCE	2.95542	0.000137
PCSK5	-1.86322	2.12e-07
PDE1A	3.0177	1.85e-05
PDE3A	7.27413	2.41e-20
PDE4DIP	1.58702	0.000276
PDE4DIPP2	1.27683	0.0335
PDGFD	1.27728	0.0301
PDGFRA	2.52976	5.11e-08
PDGFRB	1.83898	2.8e-06
PDK4	1.19508	0.00446
PDLIM2	1.39846	5.68e-07
PDLIM3	2.50349	9.64e-05
PDLIM4	2.54704	5.67e-05
PDPN	2.81344	1.78e-06
PDS5B	1.06045	0.0237
PDX1	-1.70328	0.00876
PDZRN3	1.64491	0.00238
PEBP1	1.25994	2.94e-05
PELI3	2.28693	0.0288
PER1	2.14021	3.48e-15
PFN2	1.01907	0.0333
PGD	-1.30242	6.67e-05
PGF	2.9114	4.96e-06
PGM5	1.98814	0.00145
PGM5P2	1.96093	0.00468
PHLDA1	1.79961	6.94e-05
PHLDA3	1.39643	0.0147
PHLDB1	1.64375	1.71e-12
PHLDB2	1.30461	0.00602
PHOSPHO1	-6.6184	6.07e-16
PI4K2A	1.20749	0.00676
PID1	2.14691	0.000584
PIK3C2B	-1.76537	0.0289
PIK3C2G	-2.29392	0.0108
PIK3CD	-1.12932	0.000827
PIK3R1	1.08444	0.000345
PIP4K2A	-1.08821	5.93e-06
PKD2	1.97481	7.25e-12
PKIG	1.60105	0.00259
PKP3	-1.00225	0.000352
PLA2G5	1.9009	0.0141
PLAC8	-1.7017	3.99e-05
PLAC9	2.77061	8.79e-05
PLBD2	1.37689	4.09e-06
PLEK	-1.75348	6.19e-05
PLEKHA6	-1.05512	0.000931
PLEKHG3	-1.13163	5.56e-06
PLEKHH1	-1.3259	5.41e-06
PLEKHN1	-1.2204	2.97e-05
PLOD1	1.25292	1.5e-05
PLPP4	2.71972	0.00188
PLS1	-1.1577	0.00095
PLSCR4	2.12553	0.000144
PLTP	1.19231	0.00107
PLXDC2	1.58653	5.62e-10
PLXNA4	2.44798	0.0113
PMP22	1.26248	0.0264
PNMA8A	2.18178	0.0128
POC1B-GALNT4	-1.22839	3.69e-06
PODN	2.87508	9.63e-07
PODNL1	2.27156	0.000118
POF1B	-2.01351	0.000369
POLB	-1.18031	0.00536
POLR2F	-2.41089	0.00231
POMGNT2	1.29194	0.0101
POPDC2	2.27049	0.0133
POSTN	2.42705	0.000143
PPARG	-1.5194	0.00404
PPBP	-5.72321	2.25e-14
PPFIA2	1.57373	0.0239
PPM1A	-1.48346	0.000267
PPM1K	1.5988	3.16e-05
PPP1R14A	3.20818	0.000683
PPP1R16A	-1.02504	0.000355
PPP3CB	1.1096	2.84e-06
PPP3CC	2.83005	0.00125
PPP3R1	-1.13887	0.0318
PRAF2	1.76357	0.00675
PRDM1	1.36523	0.0388
PRDM16	-1.33078	0.0219
PRDM6	2.69203	0.00382
PRELID3A	1.65131	0.0351
PRELP	3.82438	9.6e-10
PREX2	1.51004	0.0152
PRF1	-1.22629	0.0303
PRG4	2.64901	0.00417
PRICKLE2	2.0982	0.00102
PRKAB2	1.16325	0.00999
PRKCD	-1.0067	0.00229
PRKG1	2.16785	0.00366
PRKN	2.41806	0.0186
PRKRA	1.62086	0.0496
PRLHR	-3.23057	6.98e-06
PROK2	-4.65951	3.22e-07
PRPH	2.24523	0.0137
PRPH2	2.2079	0.00473
PRR15	-1.62453	2.01e-09
PRR16	1.22795	0.0298
PRRX1	1.89014	0.000877
PRSS12	-1.8688	0.00207
PRSS2	-1.34397	0.0331
PRTG	2.39874	0.00254
PSIP1	1.1423	0.00214
PTAFR	-1.47699	6.82e-07
PTCH1	1.31014	0.024
PTCHD4	4.09584	3.98e-07
PTGDS	2.54359	0.00133
PTGER3	2.02932	0.0215
PTGFR	-1.03769	0.0347
PTGFRN	1.27372	0.000117
PTGIR	2.04536	0.00254
PTH1R	2.17692	0.019
PTK7	1.98163	0.00054
PTN	1.89942	0.0488
PTPRD	1.88315	0.00988
PTPRH	-1.72716	1.19e-07
PTPRS	1.5617	0.011
PTX3	2.34727	0.0207
PXDN	1.74115	0.000482
PYCARD-AS1	-1.42374	0.00181
QPRT	1.60519	0.00314
R3HCC1	1.25167	0.0452
R3HDM4	-1.08652	0.000285
RAB11FIP1	-1.38805	1.13e-06
RAB23	1.79324	0.0236
RAB25	-1.27211	0.00346
RAB27B	-1.84198	3.12e-11
RAB34	1.44213	0.0125
RAB36	1.9872	0.0378
RAB3IL1	1.53997	0.0372
RAC2	-1.33133	0.000193
RAP1A	1.67342	0.0225
RAPGEFL1	-2.03683	8.29e-07
RARRES1	1.60273	8.23e-05
RARRES2	2.37579	7.27e-13
RASD1	2.13827	0.00287
RASGRP4	-1.94777	0.00688
RASL11B	2.04662	0.0349
RASSF6	-1.15186	0.00624
RASSF8	1.92736	0.000226
RBBP8NL	-1.63939	0.0462
RBFOX1	-2.18818	0.00462
RBM38	-2.31184	4.84e-15
RBMS3	1.46759	0.00801
RBP4	2.56384	0.00345
RBPMS	1.03915	0.0476
RCAN1	1.1766	0.000488
RCL1	1.33783	0.0246
RCN3	1.35268	2.7e-08
RDH13	-1.38507	0.00482
RECK	1.93814	0.0011
REM2	-1.6978	0.00138
RERG	1.4226	0.00275
RFTN1	2.29477	9.32e-10
RGCC	1.87503	2.04e-05
RGN	3.27668	0.000369
RGS1	3.52565	7.77e-05
RGS14	-1.39105	0.0164
RGS16	3.40885	3.52e-06
RGS4	2.01354	0.0148
RGS7BP	2.17976	0.0287
RHOBTB3	1.40045	0.0327
RHPN2	-1.54376	1.37e-05
RILPL1	1.29681	0.0155
RIOK3	-1.69202	5.28e-18
RIPOR2	-1.91643	0.00727
RMC1	-1.05094	0.0169
RNASEH1	1.2071	0.0386
RNF11	-1.10566	0.00148
RNF128	-1.02072	0.00106
RNF150	2.30354	0.00248
RNF180	1.35187	0.0336
ROBO1	1.88165	0.00134
ROBO4	2.4428	0.00329
ROR2	2.48564	0.000123
RORA	1.17234	1.3e-06
RPS27L	1.2374	0.00264
RPS6KL1	-1.49829	0.0162
RSPO3	8.79551	3.1e-32
RTL8C	1.41672	0.00168
RTP4	-1.23114	0.0176
RUNX1T1	6.15365	5.87e-13
RUNX2	1.32065	0.000465
RUSC2	1.23752	0.0344
S100A12	-4.71586	2.17e-11
S100A8	-4.46658	2.95e-17
S100A9	-3.73606	2.07e-21
S100B	3.11516	0.000521
SAA1	3.54449	6.43e-06
SAA2	3.59515	1e-06
SAA2-SAA4	3.69569	1.26e-06
SAMD4A	1.12669	0.0204
SAMD9	-1.17992	0.000274
SAP25	-1.09052	0.0352
SCAMP5	2.43362	0.00406
SCARA3	2.20233	0.000128
SCARF2	2.96003	1.4e-05
SCD5	1.32315	0.0458
SCG2	4.31452	1.18e-07
SCN1B	1.80228	0.0168
SCN7A	3.27208	0.000703
SCPEP1	1.01681	5.41e-07
SCRN1	1.30418	0.00851
SCTR	-1.31132	0.0362
SCUBE2	3.4032	3.46e-06
SDC2	1.48096	0.00914
SDC3	1.17222	0.0262
SDCBP2	-1.22607	0.000236
SDR16C5	-1.26962	0.0112
SEC22C	1.21824	1.31e-08
SECTM1	-1.48168	0.00397
SELENOM	2.02369	1.12e-06
SELENOP	2.04551	0.0019
SELL	-2.30633	1.02e-05
SEMA3A	1.5953	0.035
SEMA3C	1.85988	0.00145
SEMA3D	1.84305	0.0355
SEMA4G	-1.07899	0.0157
SEMA5A	1.17768	0.00322
SEPTIN11	1.68335	0.0061
SERINC2	-1.01912	0.00836
SERPINA1	1.73674	0.00242
SERPINA3	1.45106	0.011
SERPINE1	4.03361	2.72e-19
SERPINE2	1.56985	0.000843
SERPINF1	2.77251	8.91e-07
SERPINF2	3.98713	2.48e-06
SERPING1	1.75447	1.61e-09
SERPINH1	1.40128	5.29e-08
SETBP1	1.24085	0.0275
SFRP1	5.5142	4.97e-12
SFRP2	3.19269	1.99e-08
SFRP4	2.17065	0.00879
SFTA2	-1.51523	0.0193
SGCD	2.68523	0.000171
SGCE	2.25865	0.000114
SGIP1	1.32405	0.0481
SGPP2	-1.25312	0.00061
SH2D3A	-1.43671	0.000303
SH2D4A	-1.22989	0.0425
SH3PXD2A	1.48925	7.35e-13
SH3PXD2B	1.83437	5.59e-06
SH3RF2	-1.59911	0.000367
SH3YL1	-1.12501	0.00492
SIAH2	-1.2425	0.0102
SIGLEC5	-2.97429	6.08e-06
SIK1	1.84506	1.55e-10
SIL1	2.66494	0.00156
SIRPB1	-1.26372	0.000156
SIRT5	-1.0403	5.78e-07
SIRT7	-1.18864	1.64e-07
SIX2	-2.07087	0.0131
SLAMF8	1.13864	0.0184
SLC11A1	-1.49635	4.1e-05
SLC12A4	1.46978	4.89e-05
SLC12A6	-1.01745	0.00224
SLC12A8	1.26995	0.0307
SLC14A1	-3.18004	7.06e-05
SLC16A5	-1.28988	7.63e-05
SLC19A1	-1.41172	0.00451
SLC1A4	2.01286	0.00303
SLC25A32	1.36551	0.0033
SLC25A37	-2.01129	1.49e-05
SLC25A39	-1.92944	9.23e-21
SLC2A9	1.47476	0.0329
SLC37A1	-1.27479	5.59e-06
SLC44A4	-1.24384	0.00114
SLC45A1	3.3409	0.000585
SLC45A3	-1.36904	0.0334
SLC45A4	-1.62875	2.51e-13
SLC46A3	1.02922	0.00111
SLC47A1	1.43704	0.0293
SLC5A1	-1.2843	0.000536
SLC6A8	-1.25212	0.000433
SLC9A2	-1.52321	0.019
SLC9A9	1.72087	0.017
SLCO2B1	1.80674	9.79e-10
SLIT2	3.05198	1.38e-05
SLIT3	2.11844	0.00134
SLPI	-1.00507	0.0049
SMAD7	1.56019	0.0012
SMARCB1	1.07889	2.06e-05
SMARCD3	1.37699	0.0332
SMIM24	-1.82697	0.000242
SMIM3	1.93677	0.00519
SMOC2	3.36115	5.46e-12
SMPD1	1.1095	0.00287
SMPD3	-1.4465	0.031
SMTN	1.67906	0.031
SNAI2	2.20851	3.13e-07
SNCA	-5.19039	4.76e-40
SNED1	2.27228	0.000296
SNRPD1	-1.37826	0.000738
SOBP	2.06662	0.0164
SOCS3	1.28717	0.00429
SOD3	1.98441	0.000574
SORBS1	3.78627	4.12e-05
SORCS2	2.63015	0.00114
SORL1	-2.00804	2.15e-09
SOX4	-1.15771	0.00913
SOX6	-1.16113	0.000391
SPARC	2.24539	2.35e-09
SPARCL1	2.41655	8.36e-05
SPART	1.45957	6.44e-05
SPATA18	1.88249	0.0259
SPHK1	1.41552	1.16e-06
SPINK5	-1.93512	0.022
SPINT2	-1.22741	2.75e-07
SPIRE2	-2.12962	6.9e-06
SPOCK1	2.8258	1.06e-05
SPON1	2.59761	2.8e-10
SPON2	1.73888	0.005
SPRY1	1.06343	2.06e-08
SPSB1	1.59085	3.94e-05
SPTB	-2.30517	0.003
SQLE	-1.10305	0.0433
SRD5A3	-1.91969	8.27e-05
SRFBP1	1.88855	1.63e-06
SRPX	3.40036	5.55e-07
SRPX2	1.86918	4.15e-05
SRSF10	-1.68248	0.0488
SSC5D	2.87231	4.74e-06
SSPN	1.88362	0.00174
SSTR1	-1.63342	0.0399
ST14	-1.18769	1.37e-07
ST20	-2.00885	5.56e-09
ST6GAL1	1.57345	0.00148
ST6GALNAC1	-1.91812	3.34e-06
ST6GALNAC5	2.89745	0.00137
STAB1	1.7036	0.000333
STARD13	2.27215	0.0155
STARD3	-1.68184	0.00555
STARD5	1.33775	0.0109
STC1	3.00876	0.000709
STEAP2	1.31326	0.00965
STIL	-2.32981	0.016
STK38	-1.33089	0.0329
STMN2	2.91731	0.00574
STMN3	1.37581	0.00785
STOM	1.14893	4.16e-06
STOML2	3.53592	6.61e-05
STON1	1.94945	0.00433
STON1-GTF2A1L	2.047	0.00117
STRADB	-2.90803	1.7e-12
STX3	-1.24032	1.97e-12
STYK1	-1.46747	0.00469
SUCNR1	-1.45574	0.0211
SUGCT	2.07213	0.000725
SULF1	2.36625	7.07e-06
SULT1B1	-2.05071	2.82e-05
SULT1C2	-1.46507	0.0201
SULT1C4	1.35152	0.0339
SUSD2	2.27269	0.0238
SVEP1	3.02337	0.000154
SYBU	1.72808	0.0352
SYNC	1.45522	0.000182
SYNM	2.48402	0.00711
SYNPO2	3.41547	8.31e-08
SYT11	1.92479	0.0101
SYTL2	-1.04694	0.000476
TACC1	1.16466	0.00576
TADA3	-1.43392	0.0479
TAFA2	2.48424	0.00994
TAGAP	-1.05582	0.00393
TAGLN	2.38516	1.59e-12
TAGLN2	-1.14118	3.65e-10
TAL1	-2.26574	0.00682
TAMALIN	1.36138	0.0222
TANK	-1.17777	1.12e-05
TBC1D3B	-1.02093	2.02e-05
TBC1D3E	-1.15203	0.000265
TBC1D3G	-1.01556	2.08e-05
TBC1D3H	-1.0093	2.21e-05
TBX2	1.66594	0.00346
TBX5	-2.713	0.00133
TCEAL4	1.43794	3.69e-09
TCF21	2.65357	0.00103
TDO2	2.72871	0.00387
TENM4	1.3847	0.0313
TENT5C	-2.25173	3.92e-08
TEX2	1.25784	0.0214
TFAP2A	-1.41938	0.00789
TFF1	-1.85585	0.00207
TFF3	-1.78013	0.015
TGFB3	2.48088	0.00648
TGFBR3	1.01446	0.00768
THBS1	2.88834	2.87e-08
THBS2	3.03256	3.77e-08
THBS4	2.54852	0.00175
THEM6	-1.35793	0.0417
THY1	1.99302	6.45e-06
TIMP1	1.6839	2.24e-13
TIMP2	1.21564	0.00112
TIMP3	3.26811	4.42e-09
TJP3	-1.85871	0.046
TLCD3A	3.46818	0.000451
TM4SF20	-2.75534	0.0164
TM4SF4	-1.5132	0.00259
TMC4	-1.13538	0.000568
TMC7	-1.02323	0.0109
TMCC2	-2.35371	0.00112
TMEM119	3.13622	3.15e-05
TMEM150B	-1.41767	0.0196
TMEM154	-2.1109	1.86e-10
TMEM184A	-1.51312	6.45e-10
TMEM200A	1.439	0.0147
TMEM200B	-1.70382	5.79e-09
TMEM200C	2.72348	0.00135
TMEM204	2.51145	0.000208
TMEM30A	1.0516	1.75e-05
TMEM41B	-1.10024	0.00574
TMEM45B	-1.29942	0.0483
TMEM54	-1.12226	1.36e-05
TMEM63A	-1.09857	0.000536
TMEM63B	-1.01642	0.000332
TMEM64	1.65225	0.0225
TMEM71	-1.75406	0.0284
TMEM79	-1.2424	0.0022
TMEM86B	-1.18394	0.0273
TMEM98	1.37024	0.00563
TMPRSS2	-1.33227	0.000219
TMPRSS3	-1.47869	8.01e-05
TMPRSS4	-1.59949	1.67e-06
TMTC3	1.38793	0.00286
TNC	2.29549	0.000128
TNFAIP3	1.02753	0.0031
TNFAIP8L3	2.59415	0.00112
TNFRSF10C	-3.66332	2.05e-05
TNFRSF19	2.12854	0.0018
TNFSF10	-1.08268	0.00346
TNFSF12	1.15094	2.06e-05
TNFSF14	6.14698	2.63e-15
TNFSF15	-1.44323	0.03
TNFSF8	2.40018	0.00823
TNS1	1.28983	0.00098
TNS2	2.03518	0.00118
TNXA	1.9725	0.0042
TNXB	2.22316	0.0011
TOMM34	2.00493	0.0166
TOX3	-1.30075	0.000748
TP53INP1	1.23404	0.00994
TPD52	-1.32779	2.45e-05
TPM1	1.68854	0.000362
TPM2	1.787	1.54e-06
TPPP3	1.12871	0.0214
TPST1	1.61376	8.35e-06
TRABD2B	2.39997	0.0123
TRAIP	-2.0999	0.0307
TRAM2	1.03598	0.00118
TREM1	-1.62601	0.000439
TREML2	-2.13469	0.0308
TRIM10	-2.25516	0.0192
TRIM16	-1.42494	3.96e-05
TRIM16L	-1.29879	0.00271
TRIM22	1.12696	1.86e-06
TRIM25	-1.11206	8.87e-09
TRIM36	-2.2033	1.13e-06
TRIM58	-6.48904	1.4e-23
TRIM7	-1.27116	0.0372
TRNP1	-2.16733	0.00175
TRO	1.85905	0.00447
TROAP	-2.23831	0.00424
TROAP-AS1	2.24523	0.0137
TRPC4	2.59863	0.00376
TRPM4	-1.02216	0.0394
TSC22D3	1.69721	6e-07
TSHZ2	2.47019	0.00353
TSPAN5	-1.17829	0.0401
TSPAN8	-1.17391	0.000724
TSPAN9	1.8863	8.7e-05
TSPYL2	1.80306	0.000183
TSPYL5	2.48366	0.00139
TSSK4	-1.2791	0.0332
TTC22	-1.29223	0.00274
TTC28	1.74409	0.0255
TTC7B	1.23014	0.0384
TTR	3.45386	0.00033
TTYH2	2.40202	0.0133
TUB	3.52268	0.000283
TUBB1	-7.18504	6.38e-16
TUBB2B	1.99837	0.0352
TUBB6	1.56379	7.7e-05
TUFT1	-1.26316	0.0203
TUT4	1.16969	0.000574
TWIST2	2.30425	0.00177
TWSG1	1.34416	0.0382
TXNDC5	1.20838	6.19e-09
UAP1L1	1.18922	0.00268
UBE2Q2P16	1.39162	0.0124
UBE3C	-1.03368	0.0108
UGT1A1	-1.75564	0.00305
UGT1A10	-2.21779	4.08e-05
UGT1A3	-1.94237	0.000651
UGT1A4	-2.17751	7.02e-05
UGT1A5	-2.18755	3.28e-05
UGT1A6	-2.68074	4.01e-07
UGT1A7	-2.04738	0.000197
UGT1A8	-2.21779	4.08e-05
UGT1A9	-2.36012	1.78e-05
UGT2A3	-1.73858	0.00325
UGT2B17	-1.91417	0.0335
UGT8	-1.43656	0.0142
VAMP5	1.05701	0.0334
VCAM1	1.49133	0.0356
VCAN	1.24324	0.000115
VEGFB	1.15201	4.57e-11
VENTX	1.9091	0.00223
VGLL3	1.52502	0.00556
VILL	-1.4324	1.42e-07
VIM	1.69435	4.08e-09
VNN2	-2.65264	2.46e-12
VRK1	-1.29036	0.00471
VSIG1	-2.31594	0.00254
VSIG2	-2.09048	5e-06
VSTM4	4.6161	1.86e-10
VWF	1.71611	0.0137
WDR41	1.20643	0.00769
WDR72	-1.60837	0.0223
WNT2	2.9631	0.0013
WWC1	-1.00175	0.0214
XK	-1.90301	7.28e-06
XRCC4	-1.17561	0.00121
XXYLT1	1.49625	0.000379
ZBTB10	1.32097	0.0103
ZBTB16	3.21693	3.56e-05
ZBTB20	1.10401	9.42e-08
ZBTB4	1.02553	4.1e-06
ZCCHC24	1.92339	7.27e-07
ZCWPW2	2.09414	0.037
ZDHHC15	2.31337	0.0313
ZDHHC18	-1.16362	4.09e-07
ZFP90	1.16864	0.0254
ZHX3	7.73306	1.67e-26
ZMAT3	1.92946	0.000561
ZMYND8	-1.29524	4.52e-06
ZNF100	-1.33485	0.0319
ZNF135	2.28849	0.00296
ZNF25	1.0213	0.0216
ZNF275	1.03133	5.14e-06
ZNF296	-1.74187	0.0233
ZNF331	1.56541	0.00219
ZNF354C	1.75633	0.0485
ZNF358	2.24196	0.00167
ZNF417	-1.0371	0.0261
ZNF418	-2.29198	0.00807
ZNF419	-1.11949	0.0264
ZNF423	1.85757	0.00788
ZNF469	1.27106	0.0417
ZNF483	2.06423	0.00651
ZNF532	1.27659	4.86e-05
ZNF552	-1.17132	0.0211
ZNF708	-1.14769	0.0273
ZNF772	-1.05051	0.0223
ZNF845	-1.52459	0.00674
ZNF853	2.68566	3.39e-05
ZNF862	1.85438	0.0335
ZSCAN18	1.02162	0.0108
